# Supplementary material for: N-Benzyl-N-cyclo­hexyl-4-methyl­benzene­sulfonamide
Source: Acta Crystallogr Sect E Struct Rep Online. 2009 Nov 18;65(Pt 12):o3109. doi: 10.1107/S1600536809048193 (PMC2972048; doi:10.1107/S1600536809048193)
Supplement: Supplementary file 2 [file e-65-o3109-Isup2.hkl]

# 
# h,k,l, Fc-squared, Fo-squared, sigma(Fo-squared) and status flag 
# 
data_I
_shelx_title ' ZHR11_0m in P2(1)2(1)2(1)' 
_shelx_refln_list_code          4 
_shelx_F_calc_maximum      169.74 
_exptl_crystal_F_000       736.00 
_reflns_d_resolution_high  0.7486 
 
loop_ 
 _symmetry_equiv_pos_as_xyz 
 'x, y, z' 
 '-x+1/2, -y, z+1/2' 
 '-x, y+1/2, -z+1/2' 
 'x+1/2, -y+1/2, -z' 
 
_cell_length_a     9.0702 
_cell_length_b    11.1054 
_cell_length_c    18.1971 
_cell_angle_alpha  90.000 
_cell_angle_beta   90.000 
_cell_angle_gamma  90.000 
 
_shelx_F_squared_multiplier     1.000 
 
loop_ 
 _refln_index_h 
 _refln_index_k 
 _refln_index_l 
 _refln_F_squared_calc 
 _refln_F_squared_meas 
 _refln_F_squared_sigma 
 _refln_observed_status 
   2   0   0     5046.94     5042.86     66.79 o 
   4   0   0     5261.05     5549.83     77.46 o 
   6   0   0       43.53       51.13     13.84 o 
   8   0   0      445.90      564.91     34.11 o 
  10   0   0       21.01       58.08     21.93 o 
   1   1   0      919.73      940.66     25.16 o 
   2   1   0    28810.21    26898.81    212.82 o 
   3   1   0      452.66      462.55      9.16 o 
   4   1   0     1088.13     1142.03     16.34 o 
   5   1   0      225.57      210.49      8.96 o 
   6   1   0      876.82      882.65     17.24 o 
   7   1   0        5.67       -6.82      6.82 o 
   8   1   0      215.49      157.68     16.21 o 
   9   1   0       50.47       82.12     14.66 o 
  10   1   0      185.03      190.24     26.98 o 
  11   1   0       16.31        9.56     21.57 o 
  12   1   0       39.92       57.21     27.82 o 
   0   2   0    26838.36    24361.46    214.57 o 
   1   2   0      939.43      936.31      8.77 o 
   2   2   0     1101.52     1088.50     10.21 o 
   3   2   0      163.27      132.33      5.17 o 
   4   2   0     2635.54     2675.65     26.28 o 
   5   2   0      960.95      955.31     13.76 o 
   6   2   0      381.76      368.01      9.52 o 
   7   2   0      497.02      516.43     11.59 o 
   8   2   0      109.21      155.93     19.64 o 
   9   2   0       87.24       91.37     20.78 o 
  10   2   0        7.75       19.06     19.52 o 
  11   2   0       37.29       34.49     23.05 o 
   1   3   0     4109.85     4026.20     35.82 o 
   2   3   0     1487.69     1502.69     15.56 o 
   3   3   0        9.51       11.71      3.11 o 
   4   3   0       50.22       56.97      3.83 o 
   5   3   0      439.21      418.81      9.00 o 
   6   3   0       10.57       13.05      4.49 o 
   7   3   0        8.44        1.23      6.58 o 
   8   3   0       12.71       16.06      9.79 o 
   9   3   0       61.58       61.89      9.47 o 
  10   3   0        0.93        7.25     10.34 o 
  11   3   0        8.10        6.37     12.12 o 
   0   4   0      530.84      502.53     17.75 o 
   1   4   0      498.98      477.25     11.50 o 
   2   4   0     6942.82     6931.28     78.86 o 
   3   4   0     1424.82     1487.89     19.35 o 
   4   4   0      575.11      631.58     11.74 o 
   5   4   0      106.87      124.32      6.64 o 
   6   4   0      115.15      107.05      6.58 o 
   7   4   0      142.74      140.81      7.10 o 
   8   4   0        0.60        3.20      6.77 o 
   9   4   0        1.60       -1.03      5.21 o 
  10   4   0       12.66       26.93      6.11 o 
  11   4   0       43.68       45.01     10.93 o 
   1   5   0       24.32       26.59      4.56 o 
   2   5   0      924.73     1034.54     33.13 o 
   3   5   0      249.56      230.69      9.72 o 
   4   5   0      142.18      140.94      9.85 o 
   5   5   0      118.90      116.80     10.36 o 
   6   5   0      135.95      136.63     11.15 o 
   7   5   0      505.35      481.02     14.89 o 
   8   5   0       84.62      109.65     14.01 o 
   9   5   0        4.54       -4.52      9.64 o 
  10   5   0       20.27       31.14     16.55 o 
  11   5   0       35.02       40.83     13.63 o 
   0   6   0      229.97      188.39     10.96 o 
   1   6   0      293.62      319.38     14.57 o 
   2   6   0       61.93       52.06      6.30 o 
   3   6   0      179.48      173.18     10.52 o 
   4   6   0       21.51       27.50      6.94 o 
   5   6   0        1.65        0.81      5.70 o 
   6   6   0      300.30      293.61     10.90 o 
   7   6   0       43.86       54.06      7.54 o 
   8   6   0       21.01       13.88      9.50 o 
   9   6   0       49.76       34.17     20.07 o 
  10   6   0       17.07       23.09     11.19 o 
  11   6   0        1.94        0.40     11.42 o 
   1   7   0      215.53      203.77     10.49 o 
   2   7   0      220.00      210.99     14.33 o 
   3   7   0       66.85       60.40      7.37 o 
   4   7   0       40.43       50.23     16.07 o 
   5   7   0      247.57      248.07     14.93 o 
   6   7   0      143.76      114.69     22.42 o 
   7   7   0      308.92      280.99     16.27 o 
   8   7   0       39.52       25.34     16.06 o 
   9   7   0       18.94        9.12     20.98 o 
  10   7   0        2.81       -7.97     21.56 o 
   0   8   0      153.89      160.05     13.07 o 
   1   8   0      200.61      187.60     11.17 o 
   2   8   0      113.97      110.22      9.48 o 
   3   8   0      141.77      136.61     10.85 o 
   4   8   0       88.75       96.85      9.60 o 
   5   8   0      276.07      224.39     15.68 o 
   6   8   0        0.98       14.35      7.69 o 
   7   8   0       54.20       76.59     11.33 o 
   8   8   0       76.35       75.39     19.55 o 
   9   8   0       10.85      -10.59     13.68 o 
  10   8   0        0.00       -0.55     16.74 o 
   1   9   0       12.80       18.52      7.68 o 
   2   9   0      430.99      435.90     20.80 o 
   3   9   0      244.67      249.08     13.92 o 
   4   9   0        0.06       -1.81      9.24 o 
   5   9   0       96.08      125.50     13.49 o 
   6   9   0      195.14      204.89     16.82 o 
   7   9   0        7.85       11.56      8.81 o 
   8   9   0        0.60       24.19     16.71 o 
   9   9   0        0.06      -14.91     14.91 o 
   0  10   0      482.41      517.01     23.79 o 
   1  10   0       62.95       81.79     11.79 o 
   2  10   0       26.68       24.70      8.23 o 
   3  10   0       21.65        7.32      7.23 o 
   4  10   0       53.67       59.78     11.53 o 
   5  10   0       23.43       19.21      9.56 o 
   6  10   0       24.73       21.00      9.95 o 
   7  10   0        1.00        1.97      9.19 o 
   8  10   0       15.03       59.66     20.75 o 
   1  11   0       34.65       27.45     12.28 o 
   2  11   0      127.05      130.86     13.15 o 
   3  11   0       62.63       94.90     11.99 o 
   4  11   0        2.87       -4.56      8.86 o 
   5  11   0        0.06       -8.73      8.73 o 
   6  11   0       91.35      112.01     15.73 o 
   7  11   0       14.12       -2.78      9.95 o 
   8  11   0        0.21       19.69     17.39 o 
   0  12   0        7.91      -10.73     10.73 o 
   1  12   0        1.17       -7.57      7.57 o 
   2  12   0        0.03       -7.50      7.50 o 
   3  12   0       11.41       -7.31      8.74 o 
   4  12   0        2.51        6.17     10.18 o 
   5  12   0        0.00        8.67     10.80 o 
   6  12   0        3.25        5.61     11.43 o 
   7  12   0       44.36       70.70     24.85 o 
   1  13   0        3.68       -3.20     13.38 o 
   2  13   0       38.95       41.92     11.71 o 
   3  13   0        0.49        5.46     11.32 o 
   4  13   0        3.22       -1.85     11.34 o 
   5  13   0       57.67       83.00     32.47 o 
   0  14   0       86.51       44.43     23.65 o 
   1  14   0       12.28       -0.16     10.87 o 
   2  14   0       25.44       11.74     11.40 o 
   3  14   0        3.68        7.89     13.31 o 
   4  14   0       34.94       40.14     15.46 o 
   2   0   1     2281.24     2233.42     20.88 o 
   3   0   1     1598.40     1554.53     18.88 o 
   4   0   1      133.00      144.77      6.66 o 
   5   0   1      130.18      125.93      5.05 o 
   6   0   1        2.15        2.37      4.90 o 
   7   0   1      307.83      299.40      8.79 o 
   8   0   1       19.95      -11.85     28.22 o 
   9   0   1        3.45       -7.41     17.26 o 
  10   0   1       95.58       99.51     16.68 o 
 -12   1   1       26.77       21.49     23.78 o 
 -11   1   1       10.43       23.40     21.35 o 
 -10   1   1        0.84       -4.21     19.22 o 
  -9   1   1      246.85      219.99     18.97 o 
  -8   1   1      144.79      135.95     15.41 o 
  -7   1   1       73.66       69.66      8.55 o 
  -6   1   1      281.76      272.48     10.74 o 
  -5   1   1      428.04      472.57      9.26 o 
  -4   1   1      610.66      631.42      9.85 o 
  -3   1   1      350.71      382.44      7.50 o 
  -2   1   1     2779.04     2718.30     24.36 o 
  -1   1   1     1515.95     1539.14     10.88 o 
   1   1   1     1484.76     1495.43     10.96 o 
   2   1   1     2738.47     2742.95     22.30 o 
   3   1   1      361.36      369.41      6.62 o 
   4   1   1      600.20      622.59     11.99 o 
   5   1   1      441.76      509.25     11.97 o 
   6   1   1      285.66      274.12     10.64 o 
   7   1   1       73.94       70.89      5.34 o 
   8   1   1      146.46      147.40     16.03 o 
   9   1   1      243.30      196.07     18.38 o 
  10   1   1        0.62        1.64     18.29 o 
  11   1   1       10.78        5.52     20.59 o 
  12   1   1       26.38       30.42     24.71 o 
 -11   2   1       29.06       -4.92     20.37 o 
 -10   2   1       61.84       74.76     21.76 o 
  -9   2   1       12.92       -3.36     16.57 o 
  -8   2   1      155.36      155.93      8.43 o 
  -7   2   1      212.62      212.54     11.01 o 
  -6   2   1       54.59       56.62      8.26 o 
  -5   2   1      659.91      682.53     13.76 o 
  -4   2   1      279.80      269.49      8.42 o 
  -3   2   1     3870.14     3954.68     38.83 o 
  -2   2   1     4051.47     4078.25     29.85 o 
  -1   2   1     3886.98     3815.27     26.03 o 
   0   2   1    14008.32    13470.52     84.83 o 
   1   2   1     3931.05     3834.51     30.20 o 
   2   2   1     4069.71     4139.97     32.34 o 
   3   2   1     3870.26     3926.25     31.79 o 
   4   2   1      278.13      274.29      6.85 o 
   5   2   1      659.56      693.11     11.12 o 
   6   2   1       57.55       52.84      5.53 o 
   7   2   1      209.14      198.39      7.00 o 
   8   2   1      160.03      174.78     14.69 o 
   9   2   1       13.91      -16.44     16.44 o 
  10   2   1       61.15       67.34     21.11 o 
  11   2   1       28.80       32.26     22.43 o 
 -11   3   1        5.96       16.01     19.78 o 
 -10   3   1        5.40        7.84     19.47 o 
  -9   3   1       16.00        6.77     18.08 o 
  -8   3   1      286.62      287.76     13.55 o 
  -7   3   1      221.06      234.93     10.93 o 
  -6   3   1       99.35      103.25      7.15 o 
  -5   3   1     1013.16     1053.59     15.94 o 
  -4   3   1     1221.82     1220.48     14.87 o 
  -3   3   1      405.25      475.56      9.07 o 
  -2   3   1       48.56       55.71      3.02 o 
  -1   3   1      379.82      362.31      8.55 o 
   0   3   1      515.05      512.01      8.02 o 
   1   3   1      388.60      359.85      7.62 o 
   2   3   1       56.53       58.21      2.61 o 
   3   3   1      419.53      465.67      7.96 o 
   4   3   1     1232.13     1223.32     12.72 o 
   5   3   1      999.45     1018.15     13.98 o 
   6   3   1      102.39      105.60      5.78 o 
   7   3   1      218.58      218.61      7.61 o 
   8   3   1      283.99      270.31     20.83 o 
   9   3   1       15.97       22.18      9.09 o 
  10   3   1        6.14        9.12     16.77 o 
  11   3   1        5.96        5.77     11.59 o 
 -11   4   1        5.35        2.25      7.56 o 
 -10   4   1       13.35        3.36      7.09 o 
  -9   4   1        0.81       -6.53      6.53 o 
  -8   4   1       10.93       17.05      4.92 o 
  -7   4   1       51.33       44.50      5.61 o 
  -6   4   1      259.93      252.50      6.41 o 
  -5   4   1       45.37       56.09      5.56 o 
  -4   4   1      117.44      131.65      6.08 o 
  -3   4   1      168.96      159.45      5.94 o 
  -2   4   1      282.75      278.39      9.22 o 
  -1   4   1     1049.52     1051.33     18.27 o 
   0   4   1        2.87        1.18      2.70 o 
   1   4   1     1074.36     1072.27     15.51 o 
   2   4   1      291.43      292.26     11.17 o 
   3   4   1      180.09      168.21      5.05 o 
   4   4   1      114.80      126.80      5.94 o 
   5   4   1       45.89       52.97      5.21 o 
   6   4   1      260.77      248.99      6.89 o 
   7   4   1       47.52       43.71      4.39 o 
   8   4   1       11.37       21.29      5.36 o 
   9   4   1        0.95       -4.80      5.04 o 
  10   4   1       12.65       11.56      5.61 o 
  11   4   1        4.88        0.42      5.77 o 
 -11   5   1        1.59        9.66     12.86 o 
 -10   5   1       21.12       15.58     14.96 o 
  -9   5   1       14.54       11.90     10.38 o 
  -8   5   1       41.70       48.03      8.57 o 
  -7   5   1      141.40      138.04      9.59 o 
  -6   5   1      492.81      489.66     20.12 o 
  -5   5   1       11.61       16.22      4.52 o 
  -4   5   1      171.38      149.85      8.08 o 
  -3   5   1       92.36       93.87      8.23 o 
  -2   5   1      291.07      293.72     10.35 o 
  -1   5   1        2.21        2.84      3.65 o 
   0   5   1      216.93      197.43      7.16 o 
   1   5   1        3.87        2.81      3.15 o 
   2   5   1      290.71      284.31     11.02 o 
   3   5   1       91.81       98.91      7.55 o 
   4   5   1      171.92      163.05      6.99 o 
   5   5   1        9.61        7.88      4.46 o 
   6   5   1      488.19      491.02     14.54 o 
   7   5   1      140.22      148.94      9.03 o 
   8   5   1       40.57       36.18     11.09 o 
   9   5   1       12.97       21.59     10.74 o 
  10   5   1       20.52       26.50     11.19 o 
  11   5   1        1.59       10.23     27.29 o 
 -11   6   1        0.52       -8.16     10.89 o 
 -10   6   1        1.30        2.93      9.99 o 
  -9   6   1       15.57       16.79      9.90 o 
  -8   6   1       71.14       43.18     25.27 o 
  -7   6   1        2.62       -4.01      6.84 o 
  -6   6   1      136.76      148.21     12.17 o 
  -5   6   1      344.67      345.93     16.68 o 
  -4   6   1      243.71      211.37     12.76 o 
  -3   6   1       67.26       62.79      6.81 o 
  -2   6   1     1133.68     1161.97     23.09 o 
  -1   6   1      185.91      173.09     10.48 o 
   0   6   1      608.90      556.10     12.58 o 
   1   6   1      187.49      170.45     10.93 o 
   2   6   1     1149.68     1169.16     22.96 o 
   3   6   1       65.96       68.49      6.77 o 
   4   6   1      241.28      232.45     10.76 o 
   5   6   1      340.47      355.28     16.84 o 
   6   6   1      137.81      136.60      8.14 o 
   7   6   1        1.93       -4.40      5.02 o 
   8   6   1       71.14       80.98     18.10 o 
   9   6   1       15.18       19.63     17.52 o 
  10   6   1        1.39       -7.14      9.86 o 
  11   6   1        0.53       -2.80     11.00 o 
 -10   7   1       41.95       45.09     11.01 o 
  -9   7   1        8.93       -7.71      7.71 o 
  -8   7   1        9.57       -3.85     11.58 o 
  -7   7   1      177.24      195.54     16.45 o 
  -6   7   1      775.39      769.45     27.39 o 
  -5   7   1      148.53      154.31     15.14 o 
  -4   7   1        9.04       13.45      6.93 o 
  -3   7   1      287.12      284.70     21.03 o 
  -2   7   1      639.38      597.35     17.04 o 
  -1   7   1      106.78      115.28      8.73 o 
   0   7   1      503.97      493.69     17.45 o 
   1   7   1      111.60      126.20      7.57 o 
   2   7   1      642.41      602.14     17.13 o 
   3   7   1      290.78      305.01     12.87 o 
   4   7   1        9.86       -2.21      5.12 o 
   5   7   1      151.88      144.70     12.12 o 
   6   7   1      772.92      751.16     25.09 o 
   7   7   1      176.01      175.45     27.61 o 
   8   7   1       10.37       10.59     13.57 o 
   9   7   1        8.89        1.01      7.85 o 
  10   7   1       41.92       27.45     10.70 o 
 -10   8   1        0.15        3.09     16.60 o 
  -9   8   1       12.33       12.78     15.84 o 
  -8   8   1       40.35       55.08     18.10 o 
  -7   8   1       99.77      114.34     13.21 o 
  -6   8   1       75.13       81.24     12.67 o 
  -5   8   1      126.52      106.45     15.52 o 
  -4   8   1      290.38      313.12     17.64 o 
  -3   8   1      107.82      111.77      9.77 o 
  -2   8   1        1.27       -4.66      4.66 o 
  -1   8   1      358.54      335.77     14.25 o 
   0   8   1      516.35      508.40     22.89 o 
   1   8   1      366.34      375.55     14.70 o 
   2   8   1        1.13       -1.57      5.80 o 
   3   8   1      107.40      114.22      9.90 o 
   4   8   1      292.75      319.63     19.65 o 
   5   8   1      127.55      128.59     12.90 o 
   6   8   1       76.93       63.75     10.55 o 
   7   8   1      100.13      131.77     16.79 o 
   8   8   1       39.22       24.11     15.54 o 
   9   8   1       12.16        5.79     14.01 o 
  10   8   1        0.15        4.86     16.36 o 
  -9   9   1       25.80       21.60     17.45 o 
  -8   9   1        7.27       -4.42     14.53 o 
  -7   9   1       66.43       82.20     23.97 o 
  -6   9   1       52.74       49.37     10.66 o 
  -5   9   1      144.27      151.22     14.67 o 
  -4   9   1       16.29       18.82      8.90 o 
  -3   9   1       89.80       96.08     10.31 o 
  -2   9   1       90.96       80.93     12.50 o 
  -1   9   1      402.31      432.65     32.56 o 
   0   9   1       64.51       72.61      8.40 o 
   1   9   1      403.50      387.57     24.11 o 
   2   9   1       91.17      109.57     10.75 o 
   3   9   1       90.50       90.54      9.89 o 
   4   9   1       17.98       13.96      7.04 o 
   5   9   1      143.05      176.84     18.50 o 
   6   9   1       52.90       48.75     10.81 o 
   7   9   1       65.92       59.96     11.66 o 
   8   9   1        7.58       -0.27     14.66 o 
   9   9   1       26.20       33.94     19.03 o 
  -8  10   1        7.02       -6.50     15.02 o 
  -7  10   1       59.17       73.64     27.51 o 
  -6  10   1       19.77       19.83     10.53 o 
  -5  10   1       21.71       17.58      9.88 o 
  -4  10   1       19.11        8.07      9.28 o 
  -3  10   1      135.85      138.34     12.50 o 
  -2  10   1      172.78      186.57     22.54 o 
  -1  10   1       83.42       75.17     14.26 o 
   0  10   1       72.03       71.76      8.60 o 
   1  10   1       81.66       64.66      9.76 o 
   2  10   1      176.16      190.87     14.26 o 
   3  10   1      138.74      162.44     24.39 o 
   4  10   1       19.78       18.98      8.22 o 
   5  10   1       22.67        3.24      9.06 o 
   6  10   1       21.02       36.03     11.06 o 
   7  10   1       59.76       57.32     12.55 o 
   8  10   1        7.44       -1.17     15.05 o 
  -8  11   1       30.68       -9.58     16.85 o 
  -7  11   1        6.72       12.97     11.03 o 
  -6  11   1       51.80       52.02     20.17 o 
  -5  11   1      118.21      119.87     15.99 o 
  -4  11   1       16.09       34.45     11.08 o 
  -3  11   1        8.32       -0.68      8.59 o 
  -2  11   1       42.83       49.35     10.19 o 
  -1  11   1      106.61       99.57     12.01 o 
   0  11   1      243.82      214.25     12.71 o 
   1  11   1      108.44      125.36     22.51 o 
   2  11   1       44.65       35.67     10.56 o 
   3  11   1        9.17       21.02      8.29 o 
   4  11   1       15.48       10.58      8.18 o 
   5  11   1      119.48      129.22     15.98 o 
   6  11   1       51.88       79.20     14.51 o 
   7  11   1        6.99       48.06     20.04 o 
   8  11   1       30.67       50.32     21.82 o 
  -7  12   1        1.83       11.82     18.68 o 
  -6  12   1       58.71       46.95     14.90 o 
  -5  12   1       11.11       -6.67      9.78 o 
  -4  12   1       48.89       31.16     12.28 o 
  -3  12   1       28.72       37.81     13.15 o 
  -2  12   1       65.60       60.33     11.66 o 
  -1  12   1       32.88       16.61      9.31 o 
   0  12   1       64.16       54.28     15.96 o 
   1  12   1       31.36       28.12     10.03 o 
   2  12   1       65.20       65.35     16.18 o 
   3  12   1       28.85       10.28      9.33 o 
   4  12   1       50.05       24.09     11.88 o 
   5  12   1       10.43       23.62     11.61 o 
   6  12   1       58.44       88.47     17.19 o 
   7  12   1        1.77       17.28     19.41 o 
  -5  13   1        0.08        0.29     11.72 o 
  -4  13   1        7.76       20.30     24.56 o 
  -3  13   1        2.28       11.27     11.68 o 
  -2  13   1       11.59       14.18     12.37 o 
  -1  13   1       27.32       38.60     11.03 o 
   0  13   1        0.42       -9.90     18.76 o 
   1  13   1       28.30       18.43     10.18 o 
   2  13   1       11.23        8.12      9.80 o 
   3  13   1        2.03       -6.09      9.14 o 
   4  13   1        7.38        6.28     11.51 o 
   5  13   1        0.09       -0.99     11.17 o 
  -3  14   1       24.41       27.54     30.81 o 
  -2  14   1        6.82       -4.67     11.23 o 
  -1  14   1        9.50        2.06     11.16 o 
   0  14   1       13.47       11.48     14.23 o 
   1  14   1        9.56       10.91     14.43 o 
   2  14   1        6.44        4.24     10.72 o 
   3  14   1       24.71       23.73     15.79 o 
   1   0   2     1025.42     1025.92     16.92 o 
   2   0   2      147.75      137.72      5.41 o 
   3   0   2      232.15      224.11      9.68 o 
   4   0   2     3716.62     3821.70     40.12 o 
   5   0   2       28.93       18.56      5.50 o 
   6   0   2      223.47      256.42     10.39 o 
   7   0   2       46.51       54.31      8.47 o 
   8   0   2       42.50       36.56     12.73 o 
   9   0   2       14.96       26.96     15.11 o 
  10   0   2       47.29       42.15     19.32 o 
 -12   1   2       57.70       40.63     24.58 o 
 -11   1   2       27.81       28.32     21.90 o 
 -10   1   2        7.58        5.13     19.91 o 
  -9   1   2        8.89       15.07     12.84 o 
  -8   1   2       87.15       73.25     15.51 o 
  -7   1   2       80.17       76.07      5.43 o 
  -6   1   2      274.12      282.43      7.85 o 
  -5   1   2      123.03      127.11      5.74 o 
  -4   1   2     1597.35     1616.07     20.03 o 
  -3   1   2      497.31      456.96      9.74 o 
  -2   1   2     4477.63     4568.44     35.64 o 
  -1   1   2     1833.65     1807.52     19.75 o 
   0   1   2      741.48      772.21      9.00 o 
   1   1   2     1845.91     1843.96     13.93 o 
   2   1   2     4521.20     4593.86     35.46 o 
   3   1   2      478.17      458.41      9.43 o 
   4   1   2     1622.21     1658.93     21.14 o 
   5   1   2      118.70      125.59      7.30 o 
   6   1   2      279.39      271.71     10.60 o 
   7   1   2       80.54       96.10      9.09 o 
   8   1   2       85.01       53.03     13.30 o 
   9   1   2        8.38       11.51     12.47 o 
  10   1   2        7.01       15.48     20.40 o 
  11   1   2       27.05       17.48     20.78 o 
  12   1   2       57.17       56.55     19.69 o 
 -11   2   2       17.60       66.98     24.08 o 
 -10   2   2        1.35       21.71     20.12 o 
  -9   2   2       14.12       28.32     17.83 o 
  -8   2   2      102.42       86.53     10.46 o 
  -7   2   2      126.76      136.02      9.78 o 
  -6   2   2      351.60      351.32     12.24 o 
  -5   2   2      175.36      196.23      8.17 o 
  -4   2   2      927.53      956.07     14.95 o 
  -3   2   2       68.06       73.53      4.88 o 
  -2   2   2     2374.46     2338.86     18.02 o 
  -1   2   2     2969.16     2934.87     23.40 o 
   0   2   2     7095.32     7001.37     48.49 o 
   1   2   2     2957.27     2893.22     22.61 o 
   2   2   2     2325.20     2302.43     16.90 o 
   3   2   2       73.16       72.79      2.75 o 
   4   2   2      938.25      968.75     11.47 o 
   5   2   2      171.23      178.97      6.11 o 
   6   2   2      357.99      360.01     15.18 o 
   7   2   2      124.34      132.53     10.86 o 
   8   2   2      101.24       86.07     10.60 o 
   9   2   2       13.68       15.78     17.56 o 
  10   2   2        1.47        5.59     10.43 o 
  11   2   2       17.05        9.00     11.33 o 
 -11   3   2        7.08       15.54     12.57 o 
 -10   3   2        3.96      -13.98     18.62 o 
  -9   3   2       24.46       12.10     16.74 o 
  -8   3   2      168.86      170.65     10.11 o 
  -7   3   2      134.05      125.22      8.11 o 
  -6   3   2       94.92       88.14      8.64 o 
  -5   3   2       43.95       43.34      6.53 o 
  -4   3   2      223.01      199.84     14.54 o 
  -3   3   2      479.49      496.79      8.33 o 
  -2   3   2      170.59      167.38      3.64 o 
  -1   3   2      743.13      749.39     13.53 o 
   0   3   2      166.34      195.60      5.06 o 
   1   3   2      754.58      748.70     10.14 o 
   2   3   2      168.29      165.87      4.23 o 
   3   3   2      472.74      485.99      8.23 o 
   4   3   2      215.06      210.93      4.57 o 
   5   3   2       47.63       44.28      3.58 o 
   6   3   2       91.56       88.90      5.13 o 
   7   3   2      130.74      119.82      9.00 o 
   8   3   2      172.89      180.76     15.04 o 
   9   3   2       23.46       14.18     12.36 o 
  10   3   2        3.48        3.21     11.13 o 
  11   3   2        6.94       -5.82      8.67 o 
 -11   4   2        8.42       -9.25      9.25 o 
 -10   4   2       12.45       11.89      9.20 o 
  -9   4   2       28.73       25.13      7.44 o 
  -8   4   2       11.37       10.04      5.19 o 
  -7   4   2       95.74      109.05      9.86 o 
  -6   4   2      346.66      352.04      9.31 o 
  -5   4   2     1003.70      986.10     16.96 o 
  -4   4   2      337.79      350.53     14.13 o 
  -3   4   2      341.50      350.36      7.02 o 
  -2   4   2      145.93      144.93      8.65 o 
  -1   4   2     3098.29     3042.05     39.33 o 
   0   4   2     1506.46     1537.27     19.98 o 
   1   4   2     3106.57     3043.79     33.23 o 
   2   4   2      153.44      154.17      4.85 o 
   3   4   2      353.57      368.11      8.24 o 
   4   4   2      335.33      347.73      7.95 o 
   5   4   2     1008.30      980.09     16.11 o 
   6   4   2      352.70      351.14     10.35 o 
   7   4   2       93.71       97.81      5.08 o 
   8   4   2       11.53        9.78      4.93 o 
   9   4   2       27.32       32.33      5.89 o 
  10   4   2       12.75       11.90      5.58 o 
  11   4   2        8.38       14.31      5.86 o 
 -11   5   2       38.87       43.46     14.59 o 
 -10   5   2       23.96       25.29     11.99 o 
  -9   5   2        0.81       -1.55      9.69 o 
  -8   5   2       87.34       91.32      8.91 o 
  -7   5   2      599.84      593.51     21.89 o 
  -6   5   2      410.81      440.44     14.42 o 
  -5   5   2      240.88      230.18      9.91 o 
  -4   5   2       80.35       84.25     12.77 o 
  -3   5   2      792.96      860.70     22.64 o 
  -2   5   2      191.94      204.24     11.21 o 
  -1   5   2       63.97       58.41      5.64 o 
   0   5   2      651.46      667.95     12.87 o 
   1   5   2       57.53       59.42      4.66 o 
   2   5   2      187.87      191.21      8.59 o 
   3   5   2      791.20      818.18     17.62 o 
   4   5   2       82.08       83.39      4.58 o 
   5   5   2      243.69      237.95      8.76 o 
   6   5   2      405.63      430.82     13.64 o 
   7   5   2      589.37      591.66     15.79 o 
   8   5   2       86.45       52.33     11.69 o 
   9   5   2        0.88       -8.82      8.82 o 
  10   5   2       23.70       54.17     12.89 o 
  11   5   2       37.49       34.07     13.28 o 
 -11   6   2        3.30      -10.63     10.63 o 
 -10   6   2        1.38       16.06     16.49 o 
  -9   6   2       13.65        4.01     11.39 o 
  -8   6   2       80.04       64.11      8.26 o 
  -7   6   2       58.18       60.93     10.51 o 
  -6   6   2      394.00      397.26     11.88 o 
  -5   6   2       92.99       95.36     10.41 o 
  -4   6   2      326.06      334.80     25.97 o 
  -3   6   2       49.75       53.78      8.08 o 
  -2   6   2      284.11      300.24     13.74 o 
  -1   6   2      734.82      716.13     17.29 o 
   0   6   2     2258.69     2318.73     30.14 o 
   1   6   2      752.13      774.91     17.85 o 
   2   6   2      271.90      269.97     11.00 o 
   3   6   2       53.73       61.22      8.64 o 
   4   6   2      323.69      298.39     11.82 o 
   5   6   2       92.55      103.32      7.19 o 
   6   6   2      393.37      386.41     15.87 o 
   7   6   2       58.47       59.79      6.96 o 
   8   6   2       78.82       72.22     18.57 o 
   9   6   2       13.99       10.63      9.67 o 
  10   6   2        1.17       -8.73      8.73 o 
  11   6   2        3.43       12.42     12.14 o 
 -10   7   2       15.02       -4.61      9.84 o 
  -9   7   2       24.28       32.07      8.36 o 
  -8   7   2       49.47       56.52     10.57 o 
  -7   7   2       70.52       72.04     10.60 o 
  -6   7   2       79.51       93.74     11.32 o 
  -5   7   2       52.15       58.29      9.93 o 
  -4   7   2      282.36      298.99     16.28 o 
  -3   7   2       20.03       28.98      7.36 o 
  -2   7   2      107.89      124.78      9.02 o 
  -1   7   2      144.52      132.63     22.97 o 
   0   7   2      406.29      355.17     11.39 o 
   1   7   2      141.24      145.83      7.85 o 
   2   7   2      107.54      125.67      9.88 o 
   3   7   2       21.04       23.12      6.17 o 
   4   7   2      288.73      290.16     13.01 o 
   5   7   2       52.02       68.26      8.14 o 
   6   7   2       79.03       76.91     10.06 o 
   7   7   2       69.25       74.40     18.45 o 
   8   7   2       48.40       47.84     16.38 o 
   9   7   2       24.22       22.09      8.95 o 
  10   7   2       15.51        4.49      9.89 o 
 -10   8   2        0.55       -9.37     13.60 o 
  -9   8   2        6.46        7.13     14.80 o 
  -8   8   2       71.42       93.85     22.23 o 
  -7   8   2       43.26       58.22     11.38 o 
  -6   8   2       75.45       68.84     14.06 o 
  -5   8   2      119.32      108.21     29.67 o 
  -4   8   2        9.61       11.80      8.07 o 
  -3   8   2       14.77       26.72      8.85 o 
  -2   8   2      381.54      367.73     14.95 o 
  -1   8   2      152.33      161.76     10.64 o 
   0   8   2        7.20        4.10      4.97 o 
   1   8   2      149.36      151.92      8.86 o 
   2   8   2      387.73      390.59     43.57 o 
   3   8   2       14.11       22.37      6.87 o 
   4   8   2       10.52       10.63     12.02 o 
   5   8   2      117.60      117.42     10.25 o 
   6   8   2       74.88       76.22     19.29 o 
   7   8   2       42.46       59.62     11.39 o 
   8   8   2       72.13       43.12     17.12 o 
   9   8   2        6.35      -13.35     13.46 o 
  10   8   2        0.41       -1.56     16.47 o 
  -9   9   2        5.74       13.52     16.36 o 
  -8   9   2        1.90       16.82     15.78 o 
  -7   9   2      103.01      110.78     14.02 o 
  -6   9   2      180.38      180.23     15.84 o 
  -5   9   2      130.92      158.59     19.16 o 
  -4   9   2       18.03       21.41      8.51 o 
  -3   9   2       95.04       77.43     13.97 o 
  -2   9   2       72.90       73.94      9.99 o 
  -1   9   2      441.64      420.73     25.74 o 
   0   9   2       59.83       52.66      9.61 o 
   1   9   2      437.94      457.61     14.91 o 
   2   9   2       71.81       74.10      9.73 o 
   3   9   2       94.81       89.89      9.96 o 
   4   9   2       17.36       13.14      7.00 o 
   5   9   2      130.83      119.82     11.25 o 
   6   9   2      179.95      190.51     27.07 o 
   7   9   2      101.71      115.28     13.78 o 
   8   9   2        1.66        1.64     14.06 o 
   9   9   2        5.70       22.88     17.20 o 
  -8  10   2        1.71       12.29     16.47 o 
  -7  10   2        1.96       -3.34      8.34 o 
  -6  10   2        5.87        3.78      8.37 o 
  -5  10   2       84.63       80.25     14.08 o 
  -4  10   2       74.93       87.33     21.05 o 
  -3  10   2      101.85       85.54     12.92 o 
  -2  10   2       15.16        4.93      7.38 o 
  -1  10   2      654.93      653.83     22.82 o 
   0  10   2        0.37        3.44      7.47 o 
   1  10   2      660.70      714.79     22.80 o 
   2  10   2       14.69       19.08      7.69 o 
   3  10   2      100.27      101.24     10.98 o 
   4  10   2       77.12       99.73     23.71 o 
   5  10   2       84.93       81.04     12.30 o 
   6  10   2        5.91        4.75     10.12 o 
   7  10   2        1.87       19.93     16.27 o 
   8  10   2        1.93       -0.27     15.76 o 
  -8  11   2        1.74       19.47     18.19 o 
  -7  11   2       30.77       31.42     12.02 o 
  -6  11   2       22.96       23.98     11.04 o 
  -5  11   2        0.04        2.09     12.59 o 
  -4  11   2       25.42       28.16     17.99 o 
  -3  11   2       94.27       79.46     13.75 o 
  -2  11   2       14.65        8.71     18.76 o 
  -1  11   2       48.37       48.51     13.37 o 
   0  11   2       77.14       92.17     11.59 o 
   1  11   2       46.27       61.19     10.62 o 
   2  11   2       15.45       10.24     10.50 o 
   3  11   2       96.18       85.15     11.57 o 
   4  11   2       25.45       41.93     11.54 o 
   5  11   2        0.08       -2.55      9.51 o 
   6  11   2       23.60       21.22     11.19 o 
   7  11   2       29.96       63.19     20.67 o 
   8  11   2        1.88       16.93     19.71 o 
  -7  12   2        2.27        2.63     10.72 o 
  -6  12   2       42.60       47.44     14.66 o 
  -5  12   2       19.02       -4.88     10.24 o 
  -4  12   2        5.52        8.87     10.06 o 
  -3  12   2       40.89       67.55     14.24 o 
  -2  12   2       79.58       90.64     15.42 o 
  -1  12   2        5.63        3.90      9.03 o 
   0  12   2       88.10       88.46     12.59 o 
   1  12   2        6.15        6.67      9.04 o 
   2  12   2       78.20       80.98     12.52 o 
   3  12   2       41.36       37.26     10.83 o 
   4  12   2        5.32       -1.47      8.67 o 
   5  12   2       19.60       12.06     11.39 o 
   6  12   2       42.38       51.67     14.70 o 
   7  12   2        1.98        1.26     17.56 o 
  -5  13   2       11.76       13.15     12.61 o 
  -4  13   2       35.40       38.43     14.25 o 
  -3  13   2        1.34        1.18     11.04 o 
  -2  13   2        5.94       13.98     11.79 o 
  -1  13   2       11.45        6.87     11.09 o 
   0  13   2       14.68       15.99     21.63 o 
   1  13   2       10.90        3.30     22.28 o 
   2  13   2        5.94        4.64     16.35 o 
   3  13   2        1.57       -8.40      9.03 o 
   4  13   2       34.63       34.17     12.46 o 
   5  13   2       11.40       15.23     16.85 o 
  -3  14   2        7.64       -0.02     17.16 o 
  -2  14   2        4.47      -13.79     13.79 o 
  -1  14   2       13.91       -8.65     11.00 o 
   0  14   2        2.61      -15.89     15.89 o 
   1  14   2       13.13        2.48     38.28 o 
   2  14   2        4.21        6.07     11.66 o 
   3  14   2        7.29      -10.38     10.38 o 
   1   0   3       73.33       79.92      2.06 o 
   2   0   3      229.33      221.83      7.88 o 
   3   0   3       69.06       66.98      5.57 o 
   4   0   3       67.43       73.79      6.48 o 
   5   0   3        0.72        3.26      5.73 o 
   6   0   3      432.06      406.75     13.00 o 
   7   0   3        0.05       -3.59      7.16 o 
   8   0   3      149.76      149.07     19.26 o 
   9   0   3        7.93       24.10     17.05 o 
  10   0   3        0.19       -6.98     13.02 o 
 -11   1   3       19.19       72.01     24.03 o 
 -10   1   3       11.76        1.99     18.35 o 
  -9   1   3        2.37       18.95     12.88 o 
  -8   1   3       15.34       13.72     12.32 o 
  -7   1   3      253.41      260.68     11.82 o 
  -6   1   3      137.02      153.68      7.89 o 
  -5   1   3      931.71     1014.13     20.93 o 
  -4   1   3      935.27      909.83     13.74 o 
  -3   1   3      410.21      396.91      7.93 o 
  -2   1   3     2534.13     2511.53     32.48 o 
  -1   1   3    15730.15    15266.20     96.52 o 
   0   1   3      617.47      640.92      6.59 o 
   1   1   3    15809.82    15195.24    109.76 o 
   2   1   3     2537.43     2549.54     19.67 o 
   3   1   3      398.83      369.35      6.45 o 
   4   1   3      954.51      946.61     16.83 o 
   5   1   3      939.07     1024.42     17.19 o 
   6   1   3      141.77      147.88      9.70 o 
   7   1   3      248.95      260.60     12.03 o 
   8   1   3       15.38       -1.17     11.67 o 
   9   1   3        2.35        1.75     12.65 o 
  10   1   3       11.84       15.29     18.60 o 
  11   1   3       19.14       33.78     13.38 o 
 -11   2   3        6.96      -14.66     19.17 o 
 -10   2   3        6.25       12.18     18.38 o 
  -9   2   3       88.00      108.08     22.50 o 
  -8   2   3       12.68        9.04      8.65 o 
  -7   2   3       53.25       48.76      8.38 o 
  -6   2   3      125.03      121.23      8.45 o 
  -5   2   3      877.34      854.84     21.36 o 
  -4   2   3      317.68      324.28      9.24 o 
  -3   2   3      993.08     1015.40     11.02 o 
  -2   2   3       53.65       57.97      2.51 o 
  -1   2   3    16403.48    15985.43     94.14 o 
   0   2   3      142.05      152.43      3.77 o 
   1   2   3    16359.88    15860.61    106.39 o 
   2   2   3       56.76       60.42      2.56 o 
   3   2   3     1010.03     1023.06     10.48 o 
   4   2   3      316.58      319.06      6.97 o 
   5   2   3      864.16      829.17     13.70 o 
   6   2   3      124.87      116.45      7.99 o 
   7   2   3       54.85       53.38      8.06 o 
   8   2   3       13.25       17.09      6.75 o 
   9   2   3       84.98       70.14     12.64 o 
  10   2   3        6.08        7.45     23.21 o 
  11   2   3        6.96       -8.80     10.95 o 
 -11   3   3       55.02       54.83     23.73 o 
 -10   3   3        9.31       33.23     18.81 o 
  -9   3   3        8.89       14.39     17.07 o 
  -8   3   3        4.30       14.35      9.21 o 
  -7   3   3      842.94      820.21     20.23 o 
  -6   3   3      122.19      125.17      9.47 o 
  -5   3   3      656.83      646.29     15.07 o 
  -4   3   3      274.77      302.69      9.61 o 
  -3   3   3     1256.28     1279.13     14.99 o 
  -2   3   3      327.33      322.37      5.00 o 
  -1   3   3     1247.84     1221.11     14.98 o 
   0   3   3      486.91      481.73     10.68 o 
   1   3   3     1236.56     1201.85     12.71 o 
   2   3   3      326.99      312.82      6.15 o 
   3   3   3     1216.47     1233.19     14.64 o 
   4   3   3      281.86      301.55      5.42 o 
   5   3   3      664.77      664.46      9.47 o 
   6   3   3      120.80      117.65      6.53 o 
   7   3   3      836.34      766.10     14.84 o 
   8   3   3        4.21       -1.28      7.99 o 
   9   3   3        8.87       14.11      6.40 o 
  10   3   3        9.11       14.08      8.12 o 
  11   3   3       54.27       61.03     10.29 o 
 -11   4   3       12.77       25.51     12.82 o 
 -10   4   3        5.71        8.65      7.44 o 
  -9   4   3       40.08       50.04      8.46 o 
  -8   4   3       79.34       73.63     14.12 o 
  -7   4   3       61.85       46.20      6.78 o 
  -6   4   3      464.51      449.56     10.48 o 
  -5   4   3      460.95      409.33      8.44 o 
  -4   4   3       82.46       81.96      5.45 o 
  -3   4   3       36.72       27.71      3.31 o 
  -2   4   3      404.78      438.76     14.34 o 
  -1   4   3      468.95      449.49     13.96 o 
   0   4   3      292.39      269.31      8.60 o 
   1   4   3      458.01      451.44      9.43 o 
   2   4   3      420.15      428.57      8.64 o 
   3   4   3       34.51       29.05      3.27 o 
   4   4   3       80.35       83.53      4.66 o 
   5   4   3      456.09      428.22      9.42 o 
   6   4   3      476.88      467.17     11.35 o 
   7   4   3       62.11       62.46      6.26 o 
   8   4   3       80.03       84.94      7.86 o 
   9   4   3       40.60       56.47      6.48 o 
  10   4   3        5.76       14.47      5.56 o 
  11   4   3       12.86       26.43      7.54 o 
 -11   5   3        6.08        6.20     30.99 o 
 -10   5   3       11.05       14.18     11.00 o 
  -9   5   3        3.21        3.31     10.33 o 
  -8   5   3       84.94       86.87      9.20 o 
  -7   5   3        7.64        4.51      6.11 o 
  -6   5   3      203.95      186.83     10.31 o 
  -5   5   3       85.06       78.82      6.40 o 
  -4   5   3      470.61      449.61     18.84 o 
  -3   5   3      441.17      427.19     17.31 o 
  -2   5   3      950.88      965.54     23.58 o 
  -1   5   3       33.04       40.04      6.10 o 
   0   5   3     1919.17     1824.33     24.11 o 
   1   5   3       32.69       39.24      4.27 o 
   2   5   3      946.39      926.72     18.65 o 
   3   5   3      442.85      501.74     10.68 o 
   4   5   3      479.64      482.45      9.74 o 
   5   5   3       85.91       94.91      5.73 o 
   6   5   3      198.75      186.58     13.15 o 
   7   5   3        7.83       11.39      6.76 o 
   8   5   3       84.61      106.18     13.40 o 
   9   5   3        3.25       -4.05      9.61 o 
  10   5   3       10.07        5.28     10.95 o 
  11   5   3        6.07       20.67     12.53 o 
 -10   6   3       16.72       20.02     11.29 o 
  -9   6   3       11.77        0.21      9.95 o 
  -8   6   3       14.62       12.94      6.65 o 
  -7   6   3        1.44       -6.69      6.69 o 
  -6   6   3      176.24      179.65      8.88 o 
  -5   6   3      325.66      335.48     23.09 o 
  -4   6   3       15.83       14.56     14.79 o 
  -3   6   3        8.64        8.88      5.83 o 
  -2   6   3      894.63      932.96     24.90 o 
  -1   6   3      970.08      983.90     25.02 o 
   0   6   3      188.42      200.62     13.90 o 
   1   6   3      990.29     1013.94     20.47 o 
   2   6   3      907.22      931.58     43.87 o 
   3   6   3        8.19        6.42      4.53 o 
   4   6   3       15.87       16.69      5.44 o 
   5   6   3      329.39      347.71     11.21 o 
   6   6   3      181.33      175.03      8.99 o 
   7   6   3        1.25       -4.93      4.93 o 
   8   6   3       15.48        5.09      9.23 o 
   9   6   3       11.86       12.11      9.46 o 
  10   6   3       16.94       33.30     12.23 o 
 -10   7   3        7.43        8.09      6.81 o 
  -9   7   3       18.70        0.27      6.84 o 
  -8   7   3       10.38       19.63      8.80 o 
  -7   7   3      219.23      210.97     15.82 o 
  -6   7   3       74.41       60.42     10.94 o 
  -5   7   3       81.12      100.31     20.06 o 
  -4   7   3       76.74       73.82     17.45 o 
  -3   7   3       78.94       84.19     13.42 o 
  -2   7   3       17.46       25.15      7.31 o 
  -1   7   3       21.26       19.06      5.58 o 
   0   7   3      491.26      505.26     13.29 o 
   1   7   3       22.35       21.25      4.87 o 
   2   7   3       17.54        7.74      5.70 o 
   3   7   3       83.63       94.66      8.38 o 
   4   7   3       76.91       68.57     10.32 o 
   5   7   3       83.23       86.37      8.75 o 
   6   7   3       73.29       83.10     15.09 o 
   7   7   3      219.47      206.96     13.85 o 
   8   7   3       10.53        3.40      7.75 o 
   9   7   3       18.60       16.38      9.00 o 
  10   7   3        7.24       11.51     10.19 o 
 -10   8   3        3.00      -14.34     14.34 o 
  -9   8   3       28.28       16.36     18.27 o 
  -8   8   3        1.11       14.99      9.20 o 
  -7   8   3       30.93       22.02     18.08 o 
  -6   8   3       46.88       48.19     10.51 o 
  -5   8   3      107.66      126.36     13.17 o 
  -4   8   3       38.47       38.06      9.35 o 
  -3   8   3       81.70       70.40     10.30 o 
  -2   8   3      238.88      250.44     15.43 o 
  -1   8   3      595.71      562.59     17.89 o 
   0   8   3       28.18       23.95      5.72 o 
   1   8   3      606.96      635.10     16.11 o 
   2   8   3      233.42      220.46     20.16 o 
   3   8   3       80.94       73.44      8.86 o 
   4   8   3       38.71       51.58      8.14 o 
   5   8   3      108.69      106.91      9.90 o 
   6   8   3       46.16       44.50     14.17 o 
   7   8   3       31.09       27.28     14.34 o 
   8   8   3        1.15       -2.84     11.69 o 
   9   8   3       29.52       23.95     16.22 o 
  10   8   3        3.03        3.74     15.89 o 
  -9   9   3        4.93      -13.84     13.84 o 
  -8   9   3       30.85        6.31     15.21 o 
  -7   9   3        8.91       10.43     15.41 o 
  -6   9   3        4.79        2.70      8.63 o 
  -5   9   3       20.03       41.72     10.60 o 
  -4   9   3      153.18      134.04     14.32 o 
  -3   9   3       85.19       66.78     11.42 o 
  -2   9   3       29.48       10.58     16.07 o 
  -1   9   3      132.57      135.93     11.04 o 
   0   9   3      418.22      405.97     14.06 o 
   1   9   3      131.16      123.13      9.23 o 
   2   9   3       30.17       45.36     10.03 o 
   3   9   3       88.54       85.35      9.73 o 
   4   9   3      148.72      142.70     11.55 o 
   5   9   3       20.46       18.59     12.26 o 
   6   9   3        4.54       -1.94     15.84 o 
   7   9   3        8.74        8.63     13.33 o 
   8   9   3       31.30       29.68     16.74 o 
   9   9   3        4.99        2.76     16.38 o 
  -8  10   3        7.15       32.49     19.55 o 
  -7  10   3        8.68        6.54      9.81 o 
  -6  10   3       74.48       96.70     14.44 o 
  -5  10   3       15.91       13.49      9.44 o 
  -4  10   3        5.83        1.66      8.09 o 
  -3  10   3       12.18        6.69      8.92 o 
  -2  10   3      286.11      305.81     19.45 o 
  -1  10   3      254.04      234.60     17.78 o 
   0  10   3        8.80       -0.81      8.53 o 
   1  10   3      252.05      239.13     12.16 o 
   2  10   3      287.79      311.52     21.67 o 
   3  10   3       12.42        5.81      7.40 o 
   4  10   3        5.44        0.62      7.04 o 
   5  10   3       15.69       10.77      8.16 o 
   6  10   3       75.63       70.22     32.06 o 
   7  10   3        8.53       -9.80     13.52 o 
   8  10   3        7.37       -0.66     14.77 o 
  -7  11   3       12.33       20.36     17.34 o 
  -6  11   3       26.35       24.25     11.44 o 
  -5  11   3       35.35       49.01     16.53 o 
  -4  11   3       39.03       54.51     12.36 o 
  -3  11   3       31.46       35.73     12.18 o 
  -2  11   3       15.96        3.73      9.06 o 
  -1  11   3       54.16       35.41     11.30 o 
   0  11   3        9.48        9.77      7.75 o 
   1  11   3       55.54       58.67     10.55 o 
   2  11   3       15.86       24.30      8.99 o 
   3  11   3       31.78       26.07      9.72 o 
   4  11   3       38.87       46.57     10.37 o 
   5  11   3       34.48       32.06     13.13 o 
   6  11   3       25.51       22.61     12.36 o 
   7  11   3       12.66       13.84     15.54 o 
  -6  12   3        7.43       13.01     11.72 o 
  -5  12   3       51.82       86.48     15.72 o 
  -4  12   3       23.15       22.84     11.96 o 
  -3  12   3       10.98        3.99     11.04 o 
  -2  12   3       34.15       29.63     11.94 o 
  -1  12   3      119.60      116.98     16.33 o 
   0  12   3        1.39       13.02     10.14 o 
   1  12   3      118.79      153.14     15.01 o 
   2  12   3       34.47       28.92     13.32 o 
   3  12   3       10.87       13.39      8.89 o 
   4  12   3       23.26       31.83     12.22 o 
   5  12   3       50.96       35.84     11.41 o 
   6  12   3        7.45       -0.29     26.15 o 
  -5  13   3        6.95        6.50     12.38 o 
  -4  13   3        1.23       12.59     12.08 o 
  -3  13   3       45.52       60.86     14.83 o 
  -2  13   3        7.61        4.27     11.42 o 
  -1  13   3        3.57        3.09     10.08 o 
   0  13   3        8.20       -9.46     16.48 o 
   1  13   3        3.47       -3.90     15.76 o 
   2  13   3        7.57        6.91     13.62 o 
   3  13   3       44.48       58.44     23.31 o 
   4  13   3        0.99       -6.30     13.39 o 
   5  13   3        7.05        5.91     30.00 o 
  -3  14   3        0.83       -8.38     11.63 o 
  -2  14   3        6.75       -5.92     11.74 o 
  -1  14   3        6.11      -11.34     11.34 o 
   0  14   3        1.72      -17.01     17.01 o 
   1  14   3        5.79      -17.67     17.67 o 
   2  14   3        6.18       -2.00     24.96 o 
   3  14   3        0.83        8.58     14.45 o 
   0   0   4     3541.93     3537.09     34.17 o 
   1   0   4     3329.10     3326.72     26.57 o 
   2   0   4      672.37      682.27      9.20 o 
   3   0   4     1233.72     1188.02     13.80 o 
   4   0   4       34.71       43.12      5.45 o 
   5   0   4       62.93       49.52      6.29 o 
   6   0   4       29.96       37.58      7.02 o 
   7   0   4       15.05       11.74      7.87 o 
   8   0   4       32.72       -0.12     11.34 o 
   9   0   4        1.09       -2.36     16.21 o 
  10   0   4       39.42       29.53     14.46 o 
 -11   1   4        1.66      -19.36     19.36 o 
 -10   1   4        1.50       -6.23     17.67 o 
  -9   1   4       43.17       35.05     29.87 o 
  -8   1   4       18.03       14.36     21.71 o 
  -7   1   4      147.77      132.23      9.83 o 
  -6   1   4      360.45      397.71     15.45 o 
  -5   1   4      911.95      934.71     19.61 o 
  -4   1   4      887.56     1002.79     35.72 o 
  -3   1   4      461.14      461.24      8.10 o 
  -2   1   4      949.23      998.84     13.32 o 
  -1   1   4     1278.45     1232.18     12.93 o 
   0   1   4      450.41      459.60      6.47 o 
   1   1   4     1269.32     1228.85     11.82 o 
   2   1   4      970.75      995.15      9.92 o 
   3   1   4      482.01      488.45      7.39 o 
   4   1   4      907.90     1003.34     12.07 o 
   5   1   4      921.96      990.89     27.03 o 
   6   1   4      352.58      382.61     19.23 o 
   7   1   4      150.36      135.60     10.07 o 
   8   1   4       17.08       27.35     12.23 o 
   9   1   4       42.17       14.85     22.35 o 
  10   1   4        1.50       -9.83      9.83 o 
  11   1   4        1.94        1.41     11.60 o 
 -11   2   4        4.77      -18.95     18.95 o 
 -10   2   4        0.82       -3.39     17.89 o 
  -9   2   4       34.78       51.99     20.23 o 
  -8   2   4       65.88       64.89     13.29 o 
  -7   2   4      159.24      166.48     18.11 o 
  -6   2   4      122.07      121.31      8.75 o 
  -5   2   4       84.54       92.68      7.32 o 
  -4   2   4       61.01       61.97      6.12 o 
  -3   2   4      361.83      373.19      7.92 o 
  -2   2   4     2920.43     3021.76     21.68 o 
  -1   2   4     1441.86     1460.66     11.28 o 
   0   2   4     5184.87     5168.69     39.15 o 
   1   2   4     1466.87     1478.21     10.77 o 
   2   2   4     2983.27     3094.55     23.35 o 
   3   2   4      351.38      367.24      6.11 o 
   4   2   4       59.69       66.08      3.66 o 
   5   2   4       88.50       98.33      6.03 o 
   6   2   4      126.13      120.20      8.63 o 
   7   2   4      157.59      177.48     11.01 o 
   8   2   4       64.74       69.53      8.07 o 
   9   2   4       35.45       46.35     26.90 o 
  10   2   4        1.08        2.75      9.75 o 
  11   2   4        4.35       14.20     14.24 o 
 -11   3   4       15.25        0.44     20.89 o 
 -10   3   4        0.25       -2.95     17.86 o 
  -9   3   4       78.09       47.70     18.98 o 
  -8   3   4      170.38      167.37     13.78 o 
  -7   3   4      702.82      666.11     23.62 o 
  -6   3   4      164.87      174.14     10.44 o 
  -5   3   4      724.63      719.29     15.86 o 
  -4   3   4      744.01      715.96     11.68 o 
  -3   3   4      104.32       98.13      4.41 o 
  -2   3   4       47.38       43.54      2.77 o 
  -1   3   4      151.89      147.54      4.10 o 
   0   3   4      252.44      237.72      4.86 o 
   1   3   4      143.92      135.15      4.07 o 
   2   3   4       46.10       40.87      3.65 o 
   3   3   4      100.69       93.50      6.11 o 
   4   3   4      767.04      750.98     11.42 o 
   5   3   4      719.88      728.10     10.79 o 
   6   3   4      162.44      188.31      7.53 o 
   7   3   4      703.49      679.39     13.91 o 
   8   3   4      169.41      184.10      9.27 o 
   9   3   4       79.11       86.83     11.78 o 
  10   3   4        0.12       -5.21      7.09 o 
  11   3   4       15.14        8.61      8.36 o 
 -11   4   4       10.53        0.23     11.49 o 
 -10   4   4        2.48        0.18     10.81 o 
  -9   4   4      135.52      168.11     13.07 o 
  -8   4   4       34.67       43.11     12.32 o 
  -7   4   4      152.03      151.98     20.60 o 
  -6   4   4       39.03       45.49      7.02 o 
  -5   4   4      773.30      746.88     14.71 o 
  -4   4   4       40.96       44.13      5.95 o 
  -3   4   4       25.62       28.06      3.40 o 
  -2   4   4      106.00      105.03      4.56 o 
  -1   4   4     2467.95     2575.76     33.30 o 
   0   4   4       43.97       24.21      4.67 o 
   1   4   4     2504.85     2525.19     27.47 o 
   2   4   4      105.18      101.89      5.79 o 
   3   4   4       27.42       21.60      4.48 o 
   4   4   4       37.04       31.76      4.69 o 
   5   4   4      784.93      812.11     15.34 o 
   6   4   4       41.58       41.76      8.20 o 
   7   4   4      155.31      153.34      8.96 o 
   8   4   4       35.69       48.37      5.76 o 
   9   4   4      136.59      149.88      8.22 o 
  10   4   4        2.49       -0.99      5.84 o 
  11   4   4       10.29       22.67      8.78 o 
 -11   5   4       46.04       46.91     14.22 o 
 -10   5   4        9.35        4.10     10.70 o 
  -9   5   4        0.41       -0.34      9.64 o 
  -8   5   4       13.09       11.57      7.22 o 
  -7   5   4      595.96      560.03     18.24 o 
  -6   5   4       54.17       68.41     11.21 o 
  -5   5   4       79.08       91.97      5.80 o 
  -4   5   4      179.54      201.19     12.90 o 
  -3   5   4      313.60      334.39     14.66 o 
  -2   5   4      334.10      328.86     17.68 o 
  -1   5   4      605.19      607.13     17.87 o 
   0   5   4      179.49      174.05      8.12 o 
   1   5   4      595.71      608.10     14.03 o 
   2   5   4      340.99      329.48     10.35 o 
   3   5   4      317.30      327.43     18.04 o 
   4   5   4      181.99      190.83      6.63 o 
   5   5   4       81.01       89.02      6.82 o 
   6   5   4       55.29       56.76     10.03 o 
   7   5   4      593.28      612.33     22.11 o 
   8   5   4       13.04       17.25      9.69 o 
   9   5   4        0.43      -10.56     11.50 o 
  10   5   4        9.34       11.12     11.10 o 
  11   5   4       45.54       65.76     15.97 o 
 -10   6   4        4.21       12.47     11.08 o 
  -9   6   4       69.27       60.02     12.24 o 
  -8   6   4       42.92       48.81      8.34 o 
  -7   6   4       58.55       65.51      6.48 o 
  -6   6   4      160.22      159.96      8.50 o 
  -5   6   4      277.25      275.50     15.72 o 
  -4   6   4       67.26       71.93      9.52 o 
  -3   6   4      106.19       95.57     16.36 o 
  -2   6   4       56.96       66.47      8.44 o 
  -1   6   4      298.05      270.45     13.24 o 
   0   6   4      114.26      108.47      7.33 o 
   1   6   4      296.28      311.26      9.85 o 
   2   6   4       59.36       56.29      6.45 o 
   3   6   4      109.32      115.92     11.43 o 
   4   6   4       66.56       67.82      6.07 o 
   5   6   4      281.52      304.80     10.74 o 
   6   6   4      155.70      156.87      9.71 o 
   7   6   4       57.15       40.77      9.76 o 
   8   6   4       43.17       59.70     11.46 o 
   9   6   4       69.11       58.11     12.14 o 
  10   6   4        3.80      -16.33     16.33 o 
 -10   7   4        6.68        9.24      8.63 o 
  -9   7   4       18.08       10.86     21.79 o 
  -8   7   4       27.72       46.06     10.36 o 
  -7   7   4       19.16       19.19      8.41 o 
  -6   7   4        9.00       13.23      8.10 o 
  -5   7   4       14.33       26.43      8.32 o 
  -4   7   4      105.43      106.92     11.59 o 
  -3   7   4       35.31       29.78      7.88 o 
  -2   7   4       76.74       86.47      9.63 o 
  -1   7   4      140.66      165.62     16.32 o 
   0   7   4      157.02      160.94     12.84 o 
   1   7   4      146.90      153.70      7.98 o 
   2   7   4       75.80       89.73      8.21 o 
   3   7   4       36.64       38.09      6.88 o 
   4   7   4      102.61      114.66      9.31 o 
   5   7   4       12.87        5.11      5.53 o 
   6   7   4        9.03        9.11      6.11 o 
   7   7   4       18.39       22.55     13.68 o 
   8   7   4       26.19       28.10      8.24 o 
   9   7   4       18.44       27.58      9.57 o 
  10   7   4        7.08       -9.35      9.35 o 
  -9   8   4        7.88       -2.79     14.53 o 
  -8   8   4       35.18       50.34     11.66 o 
  -7   8   4       12.95       21.16     12.60 o 
  -6   8   4       33.84       52.23     12.45 o 
  -5   8   4      152.42      168.37     14.78 o 
  -4   8   4       73.30       67.07     18.54 o 
  -3   8   4        4.25       12.67      8.23 o 
  -2   8   4      434.72      408.68     22.05 o 
  -1   8   4      514.96      519.17     24.82 o 
   0   8   4      592.97      592.57     21.95 o 
   1   8   4      516.34      508.93     14.47 o 
   2   8   4      431.82      401.16     25.14 o 
   3   8   4        3.45        2.96      6.25 o 
   4   8   4       74.47       65.13     19.03 o 
   5   8   4      152.88      147.98     10.98 o 
   6   8   4       34.21       35.16      7.83 o 
   7   8   4       13.37       16.57     13.65 o 
   8   8   4       36.23       11.99     14.04 o 
   9   8   4        8.07       -8.96     12.45 o 
  -9   9   4        2.44       -5.27     14.17 o 
  -8   9   4        6.04       17.28     17.11 o 
  -7   9   4       41.36       56.69     12.34 o 
  -6   9   4        2.21       -6.64      7.59 o 
  -5   9   4       66.22       77.31     14.68 o 
  -4   9   4       13.87       -5.30      7.07 o 
  -3   9   4      135.39      143.43     17.95 o 
  -2   9   4      221.19      222.73     27.06 o 
  -1   9   4       12.51       -2.40     16.78 o 
   0   9   4      135.46      149.46     16.67 o 
   1   9   4       13.36        9.45      5.86 o 
   2   9   4      220.70      244.19     14.06 o 
   3   9   4      130.77      131.20     11.07 o 
   4   9   4       14.93        7.36      6.85 o 
   5   9   4       64.05       76.35      9.86 o 
   6   9   4        2.58       -7.50      9.83 o 
   7   9   4       41.57       49.37     16.68 o 
   8   9   4        5.74       27.61     16.96 o 
   9   9   4        2.63        9.97     15.56 o 
  -8  10   4       10.37       41.45     19.91 o 
  -7  10   4        4.68        4.06      9.61 o 
  -6  10   4       35.02       49.03     12.40 o 
  -5  10   4      119.93      138.99     15.80 o 
  -4  10   4       86.46       87.86     13.49 o 
  -3  10   4       20.49       33.50     10.24 o 
  -2  10   4       23.86       18.42      9.04 o 
  -1  10   4      143.16      142.89     14.48 o 
   0  10   4      398.47      362.44     19.96 o 
   1  10   4      142.45      140.72     13.70 o 
   2  10   4       23.29       13.54     11.37 o 
   3  10   4       20.44       21.98      8.48 o 
   4  10   4       85.55       75.61     13.22 o 
   5  10   4      121.12      142.56     12.86 o 
   6  10   4       34.24       42.85     12.70 o 
   7  10   4        4.50       -9.09     12.72 o 
   8  10   4       10.33      -14.61     14.61 o 
  -7  11   4       31.71       40.25     13.13 o 
  -6  11   4        1.62        0.48      9.88 o 
  -5  11   4       38.35       48.28     15.69 o 
  -4  11   4       37.16       28.96     11.50 o 
  -3  11   4       32.74       48.60     12.13 o 
  -2  11   4       16.54       22.61     10.09 o 
  -1  11   4       50.76       49.82     21.49 o 
   0  11   4      178.26      220.30     19.47 o 
   1  11   4       49.16       37.61     11.77 o 
   2  11   4       17.06        7.17      8.02 o 
   3  11   4       33.52       30.70      9.50 o 
   4  11   4       36.77       26.07      9.35 o 
   5  11   4       38.91       35.82     10.73 o 
   6  11   4        1.59       -7.70     13.68 o 
   7  11   4       30.78       30.83     19.03 o 
  -6  12   4       29.63       31.33     13.34 o 
  -5  12   4       21.31       33.53     13.14 o 
  -4  12   4       27.56       24.04     11.88 o 
  -3  12   4       23.16       25.47     12.33 o 
  -2  12   4       66.11       77.31     14.80 o 
  -1  12   4       38.29       40.40     11.82 o 
   0  12   4        1.59        3.86     10.30 o 
   1  12   4       38.61       22.64     17.61 o 
   2  12   4       66.35       71.04     14.95 o 
   3  12   4       23.46       21.64     12.45 o 
   4  12   4       27.22       39.00     13.14 o 
   5  12   4       21.31       -1.99     12.76 o 
   6  12   4       29.67       55.32     22.04 o 
  -5  13   4       38.33       48.24     29.49 o 
  -4  13   4        7.26       -3.79     10.52 o 
  -3  13   4        1.31       -9.74      9.74 o 
  -2  13   4       30.18       62.95     14.37 o 
  -1  13   4       12.94       12.19     12.15 o 
   0  13   4       30.94       31.89     13.19 o 
   1  13   4       12.77       26.90     20.64 o 
   2  13   4       29.53       20.85     13.30 o 
   3  13   4        1.15      -10.62     10.62 o 
   4  13   4        7.57       37.36     15.24 o 
   5  13   4       38.06       48.18     16.61 o 
  -3  14   4       13.06       17.09     12.56 o 
  -2  14   4        6.02       -2.10     24.02 o 
  -1  14   4       33.45       19.57     13.38 o 
   0  14   4        1.13       -0.33     18.84 o 
   1  14   4       33.04       31.24     23.32 o 
   2  14   4        5.94      -11.41     17.59 o 
   3  14   4       13.22       -1.25     16.44 o 
   1   0   5      602.57      608.65      7.82 o 
   2   0   5     1707.91     1765.27     16.46 o 
   3   0   5      960.13      945.40     12.43 o 
   4   0   5      246.35      259.07      9.38 o 
   5   0   5      411.75      424.13     11.86 o 
   6   0   5       12.06        7.67      6.91 o 
   7   0   5      334.85      340.05     14.39 o 
   8   0   5      317.51      335.30     20.07 o 
   9   0   5        7.80       -0.98     12.37 o 
  10   0   5        4.94       26.91     14.51 o 
  11   0   5       12.09        1.39     13.54 o 
 -11   1   5       16.39        2.54     21.11 o 
 -10   1   5       20.13       34.82     20.67 o 
  -9   1   5       31.55       50.22     20.07 o 
  -8   1   5        0.15      -10.81     10.81 o 
  -7   1   5      199.52      207.61     10.95 o 
  -6   1   5       99.30       92.04     10.30 o 
  -5   1   5     1254.27     1310.03     23.67 o 
  -4   1   5      170.15      205.74     10.52 o 
  -3   1   5       39.35       24.93      5.57 o 
  -2   1   5     1171.42     1190.94     18.31 o 
  -1   1   5     1756.45     1715.85     15.82 o 
   0   1   5      172.62      173.68      4.90 o 
   1   1   5     1764.71     1743.52     15.77 o 
   2   1   5     1187.54     1190.30     13.34 o 
   3   1   5       40.39       40.00      2.85 o 
   4   1   5      165.50      178.07      5.17 o 
   5   1   5     1243.48     1249.14     17.56 o 
   6   1   5       94.40       92.10      6.97 o 
   7   1   5      199.96      191.39      9.47 o 
   8   1   5        0.07       -4.40      9.06 o 
   9   1   5       32.48       27.49      9.45 o 
  10   1   5       20.18       26.16     13.34 o 
  11   1   5       16.62       19.61     12.61 o 
 -11   2   5        8.24       29.71     22.12 o 
 -10   2   5       20.47       27.50     19.31 o 
  -9   2   5       22.92       16.06     17.56 o 
  -8   2   5      137.02      145.24     22.80 o 
  -7   2   5      147.41      139.67     11.66 o 
  -6   2   5      216.46      237.40     10.55 o 
  -5   2   5      422.21      413.22     12.00 o 
  -4   2   5      461.88      455.77      8.19 o 
  -3   2   5      550.52      571.02      9.16 o 
  -2   2   5     2085.06     2157.69     16.24 o 
  -1   2   5     6797.58     6877.73     47.80 o 
   0   2   5     4302.78     4300.17     28.83 o 
   1   2   5     6841.35     6897.78     44.64 o 
   2   2   5     2072.94     2114.87     17.70 o 
   3   2   5      561.52      568.43      7.83 o 
   4   2   5      475.46      474.60      7.66 o 
   5   2   5      428.74      421.58      9.10 o 
   6   2   5      210.97      215.03      8.38 o 
   7   2   5      150.25      145.25      9.75 o 
   8   2   5      132.06      124.12     10.41 o 
   9   2   5       24.06       -6.71      8.55 o 
  10   2   5       19.77       22.20      8.25 o 
  11   2   5        8.52       -1.72     10.82 o 
 -11   3   5       69.41       62.31     24.11 o 
 -10   3   5       49.55       38.39     21.08 o 
  -9   3   5       35.86       58.82     19.17 o 
  -8   3   5      122.83      104.67     12.54 o 
  -7   3   5      163.37      164.04     11.52 o 
  -6   3   5     1300.63     1226.61     23.82 o 
  -5   3   5      374.00      363.58     14.94 o 
  -4   3   5      570.27      591.47     10.61 o 
  -3   3   5      861.79      833.60     14.45 o 
  -2   3   5     1068.20      985.89     12.24 o 
  -1   3   5      186.47      184.28      6.16 o 
   0   3   5      486.81      514.45     11.68 o 
   1   3   5      184.58      188.59      5.16 o 
   2   3   5     1074.37     1013.40     14.28 o 
   3   3   5      873.45      830.45     10.84 o 
   4   3   5      566.50      570.17      8.69 o 
   5   3   5      380.93      385.94      8.26 o 
   6   3   5     1288.81     1236.10     17.78 o 
   7   3   5      162.77      152.28      8.05 o 
   8   3   5      119.23      103.32      7.93 o 
   9   3   5       35.79       28.58      7.96 o 
  10   3   5       48.22       55.12      9.31 o 
  11   3   5       69.60       55.33     10.05 o 
 -11   4   5       18.92       17.82     12.54 o 
 -10   4   5        4.09      -17.31     17.31 o 
  -9   4   5       23.57       23.61      7.18 o 
  -8   4   5       65.22       61.66      8.26 o 
  -7   4   5      266.99      261.49     14.15 o 
  -6   4   5      710.01      735.03     16.80 o 
  -5   4   5      196.06      188.36      8.63 o 
  -4   4   5      657.14      627.94     10.25 o 
  -3   4   5       90.29       89.04      4.11 o 
  -2   4   5     2059.05     2161.66     24.83 o 
  -1   4   5     2140.93     2205.12     24.38 o 
   0   4   5        1.97        6.03      3.19 o 
   1   4   5     2116.14     2174.91     21.82 o 
   2   4   5     2073.23     2149.43     29.79 o 
   3   4   5       90.91       84.49      5.16 o 
   4   4   5      646.58      631.12     12.81 o 
   5   4   5      193.85      187.71      8.51 o 
   6   4   5      707.86      693.17     11.83 o 
   7   4   5      263.12      234.63      8.22 o 
   8   4   5       64.37       61.37      6.17 o 
   9   4   5       24.10       42.92      6.09 o 
  10   4   5        3.95        9.16      5.42 o 
  11   4   5       18.91       28.35      7.26 o 
 -11   5   5       26.48       26.47     13.91 o 
 -10   5   5        1.31        2.24     10.59 o 
  -9   5   5       90.10       91.16     14.22 o 
  -8   5   5       45.75       30.66      7.98 o 
  -7   5   5       20.14       20.04      7.24 o 
  -6   5   5      271.61      276.98     12.59 o 
  -5   5   5      237.39      242.02      8.21 o 
  -4   5   5      269.83      260.82     18.59 o 
  -3   5   5      114.31      114.86     10.05 o 
  -2   5   5      261.79      280.73     13.36 o 
  -1   5   5     1497.90     1536.41     31.51 o 
   0   5   5      491.78      520.38     16.05 o 
   1   5   5     1512.77     1547.35     24.72 o 
   2   5   5      261.74      289.48      9.65 o 
   3   5   5      108.78      118.49      7.34 o 
   4   5   5      270.14      277.30      9.13 o 
   5   5   5      243.72      231.63      9.41 o 
   6   5   5      267.84      236.70     11.54 o 
   7   5   5       19.93       23.94      9.83 o 
   8   5   5       45.46       52.55     11.07 o 
   9   5   5       92.08       80.50     13.14 o 
  10   5   5        1.37       -7.64      9.95 o 
  11   5   5       26.38        6.12     11.76 o 
 -10   6   5       10.20       -0.98     10.53 o 
  -9   6   5        2.66        3.17      9.82 o 
  -8   6   5      101.10      119.80     11.26 o 
  -7   6   5      152.31      166.29      8.14 o 
  -6   6   5       83.21       88.79      6.76 o 
  -5   6   5       20.56       20.53      7.75 o 
  -4   6   5       17.37        6.52      6.74 o 
  -3   6   5       61.92       77.49      9.40 o 
  -2   6   5       35.58       37.20      8.04 o 
  -1   6   5      596.42      617.90     23.74 o 
   0   6   5      200.79      192.92     11.27 o 
   1   6   5      604.63      623.97     20.43 o 
   2   6   5       34.33       25.78      6.98 o 
   3   6   5       62.05       51.03      8.17 o 
   4   6   5       20.06       22.02      5.94 o 
   5   6   5       20.63       15.77      7.42 o 
   6   6   5       85.38      101.40      8.65 o 
   7   6   5      152.12      151.95     12.59 o 
   8   6   5      100.10       90.90     12.34 o 
   9   6   5        2.40       -4.18      9.25 o 
  10   6   5       10.13        3.21     10.55 o 
 -10   7   5        5.66       15.41     13.80 o 
  -9   7   5        3.94       10.05     15.84 o 
  -8   7   5       50.23       34.52     19.44 o 
  -7   7   5       13.90        5.40      8.05 o 
  -6   7   5      102.41      109.06     12.62 o 
  -5   7   5       90.24      103.77     12.23 o 
  -4   7   5      160.78      163.47     13.50 o 
  -3   7   5      219.81      235.82     15.00 o 
  -2   7   5       37.74       37.25      9.23 o 
  -1   7   5       92.15      107.06     10.10 o 
   0   7   5      551.58      571.33     35.31 o 
   1   7   5       91.95       97.37      7.96 o 
   2   7   5       35.95       29.82      8.25 o 
   3   7   5      215.17      223.05     14.38 o 
   4   7   5      163.80      139.28     13.27 o 
   5   7   5       89.71       87.60     11.23 o 
   6   7   5       98.09       88.69     12.14 o 
   7   7   5       14.49       21.93     13.68 o 
   8   7   5       50.48       61.05     12.15 o 
   9   7   5        3.80       -8.99     15.36 o 
  10   7   5        5.70       -4.17     15.59 o 
  -9   8   5        1.61        7.59     14.99 o 
  -8   8   5        5.06        0.90      8.47 o 
  -7   8   5        0.77       -7.42      7.42 o 
  -6   8   5        2.28        3.56     10.80 o 
  -5   8   5       55.78       57.87     11.41 o 
  -4   8   5       83.54       94.56     12.32 o 
  -3   8   5       94.52       92.05     11.86 o 
  -2   8   5      113.01      121.48     13.54 o 
  -1   8   5      288.04      289.24     20.44 o 
   0   8   5      548.49      531.67     20.52 o 
   1   8   5      284.78      282.49     12.91 o 
   2   8   5      113.47      114.75     31.67 o 
   3   8   5       92.11       95.74     12.23 o 
   4   8   5       83.37       85.35     11.76 o 
   5   8   5       55.82       59.58     11.23 o 
   6   8   5        2.71       16.82      8.96 o 
   7   8   5        0.93       13.65     13.08 o 
   8   8   5        5.56       11.03     14.80 o 
   9   8   5        1.67        0.30     14.72 o 
  -9   9   5        7.06       10.65     17.67 o 
  -8   9   5        3.95       -8.01      8.83 o 
  -7   9   5        0.49        0.30     19.44 o 
  -6   9   5        5.85        2.26      8.71 o 
  -5   9   5        3.00        4.96      8.52 o 
  -4   9   5       16.54       19.77     13.43 o 
  -3   9   5        6.79       15.83      8.40 o 
  -2   9   5       13.08        7.47      7.87 o 
  -1   9   5      179.36      151.96     33.49 o 
   0   9   5      259.79      254.46     26.10 o 
   1   9   5      173.95      168.58     11.45 o 
   2   9   5       12.41       20.72     12.30 o 
   3   9   5        7.55       -5.12      7.54 o 
   4   9   5       16.27       19.45      9.54 o 
   5   9   5        3.75       15.87      9.53 o 
   6   9   5        6.04       -2.81      9.41 o 
   7   9   5        0.56       -8.16     10.95 o 
   8   9   5        3.89       19.17     17.09 o 
   9   9   5        7.01       -2.51     14.31 o 
  -8  10   5       19.99       12.89     10.82 o 
  -7  10   5       26.88       33.43     11.52 o 
  -6  10   5       32.27       70.42     13.48 o 
  -5  10   5       68.63       65.89     12.87 o 
  -4  10   5       36.27       29.96     17.31 o 
  -3  10   5       30.65       48.10     11.08 o 
  -2  10   5        3.38        3.29     12.29 o 
  -1  10   5      179.51      183.38     23.70 o 
   0  10   5      205.03      194.30     15.97 o 
   1  10   5      181.01      167.70     15.47 o 
   2  10   5        3.95        2.38     13.43 o 
   3  10   5       30.00       33.06     13.41 o 
   4  10   5       36.65       35.57     11.44 o 
   5  10   5       68.56       61.02     13.26 o 
   6  10   5       33.00       38.32     12.72 o 
   7  10   5       26.27       33.34     18.10 o 
   8  10   5       20.39       35.74     18.40 o 
  -7  11   5       23.65       34.38     12.91 o 
  -6  11   5       26.39       60.68     14.13 o 
  -5  11   5       24.53       50.65     12.79 o 
  -4  11   5        2.08       -5.12      9.08 o 
  -3  11   5       61.40       74.77     13.77 o 
  -2  11   5      213.97      223.20     18.59 o 
  -1  11   5        3.67        0.93      8.95 o 
   0  11   5        2.37       -3.07      8.33 o 
   1  11   5        2.95        0.85     13.08 o 
   2  11   5      214.32      253.50     27.01 o 
   3  11   5       60.71       48.07     13.06 o 
   4  11   5        2.32       -6.96      9.45 o 
   5  11   5       24.58       41.19     12.50 o 
   6  11   5       25.99       18.17     14.23 o 
   7  11   5       24.01       14.12     18.68 o 
  -6  12   5        4.39        5.17     11.28 o 
  -5  12   5       16.41       12.70     13.23 o 
  -4  12   5       74.20       73.08     14.76 o 
  -3  12   5        4.78        9.92     10.00 o 
  -2  12   5        0.58        0.77     14.72 o 
  -1  12   5       39.54       40.77     11.89 o 
   0  12   5      221.84      223.79     19.27 o 
   1  12   5       39.64      103.38     23.97 o 
   2  12   5        0.53       -9.83      9.83 o 
   3  12   5        4.94       -7.14     10.20 o 
   4  12   5       74.43       94.15     16.97 o 
   5  12   5       15.98       -7.35     26.51 o 
   6  12   5        4.32       -5.09     23.25 o 
  -5  13   5        8.62       11.75     19.77 o 
  -4  13   5       15.51        5.38     12.19 o 
  -3  13   5       11.93        7.81     12.24 o 
  -2  13   5       26.39       43.81     14.17 o 
  -1  13   5        6.77        6.85     10.67 o 
   0  13   5        1.10        1.53     10.24 o 
   1  13   5        6.71       20.70     17.94 o 
   2  13   5       26.43       39.66     14.75 o 
   3  13   5       12.13       18.66     14.17 o 
   4  13   5       15.70       17.56     14.12 o 
   5  13   5        8.51       15.49     23.54 o 
  -3  14   5       21.15        6.29     12.55 o 
  -2  14   5       14.72       30.41     13.68 o 
  -1  14   5        6.98        1.64     11.65 o 
   0  14   5       17.06       29.30     21.95 o 
   1  14   5        6.94       10.38     20.56 o 
   2  14   5       14.45       -8.46     19.44 o 
   3  14   5       21.15       30.76     26.56 o 
   0   0   6     1813.19     1644.72     19.82 o 
   1   0   6       30.69       31.20      2.33 o 
   2   0   6      665.13      682.36     10.07 o 
   3   0   6     1484.73     1567.09     19.71 o 
   4   0   6      123.20      120.69      4.27 o 
   5   0   6      160.20      181.01      8.00 o 
   6   0   6      425.49      440.11     14.21 o 
   7   0   6      161.05      159.54     12.58 o 
   8   0   6       58.01       68.02     13.56 o 
   9   0   6       11.26        7.20      8.16 o 
  10   0   6       30.29       19.78     14.83 o 
  11   0   6       22.24       10.51     14.85 o 
 -11   1   6        3.99        3.82     21.03 o 
 -10   1   6       15.13       31.05     20.23 o 
  -9   1   6       48.43       57.67     21.49 o 
  -8   1   6      140.97      130.24     15.47 o 
  -7   1   6       80.96       77.90     18.77 o 
  -6   1   6      508.50      496.26     16.93 o 
  -5   1   6       79.18       79.14      8.87 o 
  -4   1   6      150.32      144.16      5.05 o 
  -3   1   6      194.69      189.03     16.64 o 
  -2   1   6      797.72      717.85     26.79 o 
  -1   1   6     1895.67     1905.09     16.32 o 
   0   1   6      535.13      498.04      9.28 o 
   1   1   6     1906.36     1930.36     19.60 o 
   2   1   6      786.15      737.85      9.39 o 
   3   1   6      199.29      213.52      5.13 o 
   4   1   6      150.71      148.04      5.17 o 
   5   1   6       75.25       83.57      6.35 o 
   6   1   6      501.87      485.11     12.33 o 
   7   1   6       81.24       90.52      8.45 o 
   8   1   6      138.32      121.51     15.21 o 
   9   1   6       46.68       46.62      9.97 o 
  10   1   6       14.69       21.90     18.13 o 
  11   1   6        3.98        2.19     11.83 o 
 -11   2   6       30.65       33.97     24.36 o 
 -10   2   6        8.35       25.42     19.31 o 
  -9   2   6        3.15        3.71     16.47 o 
  -8   2   6        3.15        7.86     16.19 o 
  -7   2   6      146.90      166.52     12.04 o 
  -6   2   6      234.20      249.06     11.88 o 
  -5   2   6      365.06      380.12     12.11 o 
  -4   2   6        2.94        4.04      2.72 o 
  -3   2   6     1880.45     1912.29     23.52 o 
  -2   2   6      312.78      337.21      6.55 o 
  -1   2   6      413.81      384.41      6.07 o 
   0   2   6      100.13      110.52      3.52 o 
   1   2   6      427.52      399.45      5.61 o 
   2   2   6      310.99      325.32      5.87 o 
   3   2   6     1898.30     1922.08     17.38 o 
   4   2   6        2.47        7.33      2.91 o 
   5   2   6      374.79      373.51      8.61 o 
   6   2   6      234.18      247.80      9.12 o 
   7   2   6      141.34      143.85      8.26 o 
   8   2   6        3.19        8.11      6.39 o 
   9   2   6        3.27        0.93      7.33 o 
  10   2   6        8.36       -4.68     11.10 o 
  11   2   6       29.46       33.72      9.89 o 
 -11   3   6       16.48       14.42     22.69 o 
 -10   3   6       14.27       18.38     19.85 o 
  -9   3   6       69.62       57.72     20.81 o 
  -8   3   6       10.96       23.53     12.77 o 
  -7   3   6      198.00      210.25     25.00 o 
  -6   3   6      272.75      278.38     13.15 o 
  -5   3   6      452.04      450.90      9.70 o 
  -4   3   6      482.57      472.75     10.30 o 
  -3   3   6      472.81      495.91      8.17 o 
  -2   3   6     1176.37     1163.53     12.66 o 
  -1   3   6     3306.93     3406.10     29.60 o 
   0   3   6     1959.80     2235.32     27.59 o 
   1   3   6     3337.18     3408.47     31.20 o 
   2   3   6     1184.08     1165.02     16.35 o 
   3   3   6      484.65      506.47      9.36 o 
   4   3   6      479.77      457.04      8.20 o 
   5   3   6      454.90      451.27      9.00 o 
   6   3   6      278.07      289.81      8.05 o 
   7   3   6      198.39      199.40      8.52 o 
   8   3   6       10.99       11.53      5.85 o 
   9   3   6       67.52       67.68     11.45 o 
  10   3   6       14.41        5.50      7.74 o 
  11   3   6       16.47       21.14      8.82 o 
 -11   4   6        0.51       19.86     13.65 o 
 -10   4   6        7.19       -1.01     17.61 o 
  -9   4   6        3.62        4.60      6.56 o 
  -8   4   6      174.92      215.22     15.54 o 
  -7   4   6      110.53      110.89     10.78 o 
  -6   4   6      276.80      267.71     11.66 o 
  -5   4   6       91.20       84.84      7.15 o 
  -4   4   6      665.10      652.49     11.34 o 
  -3   4   6     1135.61     1198.51     13.90 o 
  -2   4   6      242.06      246.88      8.82 o 
  -1   4   6      444.01      443.36      8.97 o 
   0   4   6     4725.61     4741.25     54.80 o 
   1   4   6      454.24      453.37      8.18 o 
   2   4   6      244.92      236.47     12.03 o 
   3   4   6     1140.23     1177.03     17.47 o 
   4   4   6      669.47      636.64     13.15 o 
   5   4   6       93.00       81.49      8.51 o 
   6   4   6      271.15      255.61      9.04 o 
   7   4   6      108.70      105.37      6.16 o 
   8   4   6      173.44      163.55      7.81 o 
   9   4   6        3.66        1.94      5.00 o 
  10   4   6        6.62       10.94      5.39 o 
  11   4   6        0.57       -1.82     21.30 o 
 -11   5   6        4.23       -2.48     16.17 o 
 -10   5   6       17.22       11.88     11.99 o 
  -9   5   6        5.66        2.19      7.48 o 
  -8   5   6       58.87       66.16      9.36 o 
  -7   5   6       96.14       93.81      9.64 o 
  -6   5   6      564.77      559.40     14.11 o 
  -5   5   6      514.18      490.39     10.97 o 
  -4   5   6       18.05       20.61      4.31 o 
  -3   5   6      268.40      273.44     10.65 o 
  -2   5   6      485.97      488.46     23.39 o 
  -1   5   6       90.48      105.94      8.73 o 
   0   5   6      169.71      173.04     10.00 o 
   1   5   6       89.90       91.20      4.48 o 
   2   5   6      502.12      514.79     18.43 o 
   3   5   6      269.86      282.87     11.83 o 
   4   5   6       19.44       18.89      4.81 o 
   5   5   6      514.12      490.97     13.04 o 
   6   5   6      563.54      546.32     16.33 o 
   7   5   6       96.07       86.70     15.17 o 
   8   5   6       59.27       57.50     14.65 o 
   9   5   6        5.64       23.03     15.47 o 
  10   5   6       16.83       10.59     11.43 o 
  11   5   6        4.19       -8.65     10.99 o 
 -10   6   6        5.07        2.89     10.26 o 
  -9   6   6        2.29       -0.92      9.45 o 
  -8   6   6       41.99       41.24      7.05 o 
  -7   6   6       54.73       62.15      6.74 o 
  -6   6   6       69.82       79.20      9.01 o 
  -5   6   6       16.17       20.58      8.76 o 
  -4   6   6      133.76      133.83     12.04 o 
  -3   6   6       41.19       50.09      8.79 o 
  -2   6   6       29.97       38.95      7.73 o 
  -1   6   6       98.39      113.35      9.73 o 
   0   6   6      184.74      156.20     10.31 o 
   1   6   6       99.61       98.05      7.68 o 
   2   6   6       30.87       24.69      6.82 o 
   3   6   6       42.55       36.29      6.21 o 
   4   6   6      132.53      130.59     11.86 o 
   5   6   6       15.13       27.71      7.90 o 
   6   6   6       70.42       78.64      8.54 o 
   7   6   6       57.34       75.46     11.03 o 
   8   6   6       40.63       35.04     10.50 o 
   9   6   6        2.22        6.60      9.66 o 
  10   6   6        5.35       19.24     21.13 o 
 -10   7   6        6.33       -9.15     15.65 o 
  -9   7   6       21.46        7.81     14.83 o 
  -8   7   6        9.05       13.76      8.87 o 
  -7   7   6        9.75       16.94      9.33 o 
  -6   7   6       67.14       54.05     10.71 o 
  -5   7   6       10.51       27.30     10.98 o 
  -4   7   6      403.07      382.40     19.39 o 
  -3   7   6       75.29       71.94     10.23 o 
  -2   7   6      279.77      298.89     16.15 o 
  -1   7   6      647.43      654.71     22.02 o 
   0   7   6       93.98       94.76     17.99 o 
   1   7   6      640.69      629.37     17.16 o 
   2   7   6      282.21      287.65     16.14 o 
   3   7   6       70.38       67.90     10.09 o 
   4   7   6      405.34      391.18     28.23 o 
   5   7   6       13.26       21.86      8.33 o 
   6   7   6       66.52       76.23     11.28 o 
   7   7   6        9.63       15.86     12.04 o 
   8   7   6        9.40        5.46      8.00 o 
   9   7   6       21.96       46.80     10.82 o 
  10   7   6        6.28       -8.37      9.56 o 
  -9   8   6        1.46      -13.79     13.79 o 
  -8   8   6        1.29       13.19     11.92 o 
  -7   8   6       15.72       12.88      8.68 o 
  -6   8   6        6.10       27.29      9.58 o 
  -5   8   6       15.06       15.29     17.31 o 
  -4   8   6       33.05       34.17      9.50 o 
  -3   8   6       62.75       65.41     22.58 o 
  -2   8   6      289.09      289.28     37.78 o 
  -1   8   6      326.28      349.72     17.91 o 
   0   8   6      132.37      123.51     11.68 o 
   1   8   6      336.05      335.25     14.07 o 
   2   8   6      289.18      274.66     16.98 o 
   3   8   6       61.43       72.17     11.35 o 
   4   8   6       30.90       36.88      9.92 o 
   5   8   6       15.12       12.20      8.74 o 
   6   8   6        5.95        1.89      8.26 o 
   7   8   6       16.41       31.84     14.85 o 
   8   8   6        1.49      -11.11     11.22 o 
   9   8   6        1.47        8.25     15.24 o 
  -9   9   6        0.28        1.69     15.95 o 
  -8   9   6       49.64       55.80     13.91 o 
  -7   9   6       35.71       22.02     10.88 o 
  -6   9   6       21.13       14.13     17.74 o 
  -5   9   6       16.66       26.00      9.66 o 
  -4   9   6       25.87       40.48     10.56 o 
  -3   9   6       32.41       17.57      9.11 o 
  -2   9   6       49.02       48.80     10.63 o 
  -1   9   6       49.18       50.06     10.27 o 
   0   9   6      395.56      383.34     19.37 o 
   1   9   6       50.77       64.63     15.06 o 
   2   9   6       52.01       68.52     11.80 o 
   3   9   6       31.34       33.70     11.80 o 
   4   9   6       25.15       29.18     18.57 o 
   5   9   6       15.35       15.10      9.54 o 
   6   9   6       20.58       36.46     10.98 o 
   7   9   6       35.72       49.42     17.83 o 
   8   9   6       49.65       88.12     20.89 o 
   9   9   6        0.35       24.03     17.78 o 
  -8  10   6        5.10        4.53     10.48 o 
  -7  10   6        9.66        5.23     11.11 o 
  -6  10   6       22.53       33.68     12.11 o 
  -5  10   6       48.87       41.03     24.49 o 
  -4  10   6      135.45      159.48     16.55 o 
  -3  10   6       22.03       12.08      8.83 o 
  -2  10   6       24.28       33.72      9.79 o 
  -1  10   6      127.98      121.81     14.14 o 
   0  10   6      335.79      365.61     20.51 o 
   1  10   6      127.11      128.42     13.81 o 
   2  10   6       23.82       22.69     21.99 o 
   3  10   6       22.15        3.52      9.03 o 
   4  10   6      136.26      169.01     17.35 o 
   5  10   6       48.29       65.26     31.44 o 
   6  10   6       22.03       17.28     10.99 o 
   7  10   6        9.73        7.54     14.99 o 
   8  10   6        5.47       12.62     16.55 o 
  -7  11   6        2.20       15.95     12.38 o 
  -6  11   6        2.77       10.81     12.30 o 
  -5  11   6       16.67       27.87     11.11 o 
  -4  11   6        1.65        7.97     10.07 o 
  -3  11   6       48.54       47.28     12.02 o 
  -2  11   6       39.53       48.04     11.70 o 
  -1  11   6      182.83      170.67     16.67 o 
   0  11   6        6.85       10.54      9.08 o 
   1  11   6      182.42      178.88     26.54 o 
   2  11   6       42.27       35.54     12.54 o 
   3  11   6       49.06       67.51     21.46 o 
   4  11   6        1.44       -7.53      7.53 o 
   5  11   6       16.22        8.66     10.51 o 
   6  11   6        3.16       -3.21     11.34 o 
   7  11   6        2.33       11.33     16.96 o 
  -6  12   6       19.34       17.41     20.83 o 
  -5  12   6       25.78       39.77     27.22 o 
  -4  12   6        0.66       -6.37      9.42 o 
  -3  12   6       91.60      101.93     15.61 o 
  -2  12   6       17.29       20.93     11.68 o 
  -1  12   6      152.29      158.87     23.89 o 
   0  12   6        8.81       16.72     18.51 o 
   1  12   6      153.41      167.47     28.94 o 
   2  12   6       17.26       15.74     16.68 o 
   3  12   6       93.03       86.05     16.34 o 
   4  12   6        0.63       -1.57     19.78 o 
   5  12   6       26.04       27.22     13.60 o 
   6  12   6       18.96       22.62     16.75 o 
  -5  13   6       19.98       43.02     14.09 o 
  -4  13   6       11.84        7.98     10.84 o 
  -3  13   6       16.60       18.55     12.08 o 
  -2  13   6       24.51       37.14     27.65 o 
  -1  13   6       33.24       50.54     13.88 o 
   0  13   6        8.99        7.32     11.97 o 
   1  13   6       33.31       79.57     24.52 o 
   2  13   6       25.01       35.42     21.08 o 
   3  13   6       16.80       34.26     14.53 o 
   4  13   6       11.97       26.46     14.23 o 
   5  13   6       19.83       31.25     17.79 o 
  -2  14   6       16.75       22.67     13.63 o 
  -1  14   6       24.32       19.49     13.69 o 
   0  14   6       37.00       50.79     25.20 o 
   1  14   6       24.63       57.10     22.55 o 
   2  14   6       17.02        3.60     19.47 o 
   1   0   7      121.12      133.89      3.68 o 
   2   0   7      945.41      925.89     15.08 o 
   3   0   7       41.91       31.72      3.13 o 
   4   0   7      802.64      859.54     12.97 o 
   5   0   7       19.58       22.16      4.42 o 
   6   0   7      306.91      315.85     10.44 o 
   7   0   7      248.48      225.90     12.26 o 
   8   0   7        5.44       -6.07      6.07 o 
   9   0   7       22.88       -1.21      7.93 o 
  10   0   7        1.24       -6.42      9.62 o 
 -11   1   7        4.71       -4.45     21.54 o 
 -10   1   7       23.94       55.98     22.06 o 
  -9   1   7       14.24        4.34     18.05 o 
  -8   1   7       59.19       70.95     13.57 o 
  -7   1   7       25.22       15.13     12.09 o 
  -6   1   7      473.21      492.84     24.71 o 
  -5   1   7      147.03      126.41     14.44 o 
  -4   1   7      287.38      275.32      7.50 o 
  -3   1   7       25.13       35.03      5.28 o 
  -2   1   7     1106.17     1126.26     11.08 o 
  -1   1   7       93.80       86.03      3.58 o 
   0   1   7        7.87        9.75      2.69 o 
   1   1   7       98.44       88.37      4.79 o 
   2   1   7     1080.57     1091.73     12.54 o 
   3   1   7       23.61       17.82      3.54 o 
   4   1   7      280.29      269.35      9.19 o 
   5   1   7      149.13      150.72      5.13 o 
   6   1   7      466.53      450.39     10.93 o 
   7   1   7       26.73       31.74      6.95 o 
   8   1   7       59.80       62.76     15.55 o 
   9   1   7       13.11        9.80     10.34 o 
  10   1   7       22.93       25.70      9.12 o 
  11   1   7        4.95       16.96     12.26 o 
 -11   2   7        4.81       19.91     21.82 o 
 -10   2   7        4.57       16.57     19.20 o 
  -9   2   7        8.12       15.21     17.94 o 
  -8   2   7      164.05      155.92     22.94 o 
  -7   2   7      118.19      127.22     11.42 o 
  -6   2   7      201.59      208.90     10.77 o 
  -5   2   7        3.85        8.91      6.32 o 
  -4   2   7      268.30      257.93      7.27 o 
  -3   2   7      196.33      190.63      7.47 o 
  -2   2   7      703.74      707.09      9.77 o 
  -1   2   7     1439.55     1600.11     14.96 o 
   0   2   7     4312.29     4381.37     38.65 o 
   1   2   7     1438.66     1589.12     17.41 o 
   2   2   7      706.34      710.35     12.05 o 
   3   2   7      204.08      213.17      5.84 o 
   4   2   7      266.56      260.20      6.78 o 
   5   2   7        2.91       -0.22      3.22 o 
   6   2   7      200.85      194.82      7.87 o 
   7   2   7      119.31      115.33      7.83 o 
   8   2   7      158.54      172.91     10.14 o 
   9   2   7        7.51       23.03     12.59 o 
  10   2   7        4.23        7.28      7.73 o 
  11   2   7        5.00        1.89     11.12 o 
 -11   3   7        2.33       -6.55     20.73 o 
 -10   3   7       66.67      103.22     24.25 o 
  -9   3   7        4.92        4.42     17.91 o 
  -8   3   7       26.20       20.18     17.37 o 
  -7   3   7        8.00       -7.42     10.01 o 
  -6   3   7      615.44      603.20     17.70 o 
  -5   3   7      119.70      115.09      5.78 o 
  -4   3   7      333.63      320.05     11.54 o 
  -3   3   7      160.24      153.56      5.63 o 
  -2   3   7      749.08      722.10      9.51 o 
  -1   3   7     1495.38     1641.76     18.90 o 
   0   3   7     1238.23     1438.04     14.88 o 
   1   3   7     1517.27     1637.89     18.84 o 
   2   3   7      753.13      713.42      9.43 o 
   3   3   7      166.95      163.39      5.08 o 
   4   3   7      339.04      331.47      7.38 o 
   5   3   7      123.60      126.62      5.56 o 
   6   3   7      605.85      596.36     11.03 o 
   7   3   7        7.08       -1.22      5.29 o 
   8   3   7       25.85       29.99      6.58 o 
   9   3   7        5.01       13.00      7.41 o 
  10   3   7       65.72       73.88      9.98 o 
  11   3   7        2.36       -1.55      8.04 o 
 -11   4   7       14.35      -18.10     18.10 o 
 -10   4   7        8.27       40.36     19.25 o 
  -9   4   7       11.29       19.88      9.62 o 
  -8   4   7      150.58      161.64     20.34 o 
  -7   4   7      393.64      382.04     24.73 o 
  -6   4   7      323.58      354.78     15.34 o 
  -5   4   7      326.27      309.96     10.48 o 
  -4   4   7       68.87       80.29      7.25 o 
  -3   4   7      279.23      266.38      7.01 o 
  -2   4   7      366.77      388.90      7.32 o 
  -1   4   7      644.16      685.65     15.25 o 
   0   4   7      517.12      552.54     10.61 o 
   1   4   7      626.00      648.18     11.34 o 
   2   4   7      358.64      388.14     11.52 o 
   3   4   7      286.54      284.94      8.90 o 
   4   4   7       64.82       60.87      5.73 o 
   5   4   7      322.60      315.27     10.80 o 
   6   4   7      322.71      347.81      9.11 o 
   7   4   7      387.29      378.21      9.93 o 
   8   4   7      147.84      156.31     10.26 o 
   9   4   7       11.91       16.49      5.86 o 
  10   4   7        8.65       19.07      5.37 o 
  11   4   7       13.89        4.70     11.76 o 
 -10   5   7       24.85       48.48     13.30 o 
  -9   5   7       29.74       12.54      7.87 o 
  -8   5   7       47.38       57.24      9.22 o 
  -7   5   7      155.86      146.69      9.17 o 
  -6   5   7      366.79      382.60     13.83 o 
  -5   5   7      420.13      423.24     12.95 o 
  -4   5   7      296.28      284.42      8.01 o 
  -3   5   7      342.01      321.46     11.98 o 
  -2   5   7       20.00       15.21      4.96 o 
  -1   5   7      369.22      368.30     10.94 o 
   0   5   7      237.33      246.75      8.91 o 
   1   5   7      383.01      392.90      8.39 o 
   2   5   7       19.33       21.62      5.03 o 
   3   5   7      340.54      327.42     18.44 o 
   4   5   7      291.86      293.73     10.09 o 
   5   5   7      424.39      412.73     14.36 o 
   6   5   7      367.84      357.44     14.68 o 
   7   5   7      154.80      127.90     12.67 o 
   8   5   7       48.39       77.46     22.36 o 
   9   5   7       29.30       30.60     11.85 o 
  10   5   7       25.37       12.01     11.53 o 
 -10   6   7        9.07       13.54     11.71 o 
  -9   6   7       20.97       17.71      8.15 o 
  -8   6   7       28.69       22.20      6.83 o 
  -7   6   7      117.21      108.62     13.98 o 
  -6   6   7       23.12       24.06      5.60 o 
  -5   6   7      576.20      546.17     23.05 o 
  -4   6   7      180.24      168.77     18.60 o 
  -3   6   7      546.16      527.09     20.87 o 
  -2   6   7      138.94      134.03     12.64 o 
  -1   6   7       44.66       50.36      9.60 o 
   0   6   7     1294.59     1259.89     28.94 o 
   1   6   7       44.68       42.31      4.94 o 
   2   6   7      143.68      128.50      8.29 o 
   3   6   7      551.42      516.02     15.41 o 
   4   6   7      184.80      183.75     10.50 o 
   5   6   7      578.16      541.48     21.06 o 
   6   6   7       24.52       25.13      6.61 o 
   7   6   7      115.62      114.40     11.25 o 
   8   6   7       30.00       19.33      9.88 o 
   9   6   7       20.99       24.35     19.00 o 
  10   6   7        8.83       -7.16     10.05 o 
 -10   7   7        8.89       23.35     17.61 o 
  -9   7   7       15.71       29.60     11.06 o 
  -8   7   7       44.50       35.73     11.36 o 
  -7   7   7       75.18       82.15     12.66 o 
  -6   7   7       24.05       20.30      9.03 o 
  -5   7   7      219.21      230.78     16.66 o 
  -4   7   7       82.69       73.53     11.17 o 
  -3   7   7      635.21      621.42     32.02 o 
  -2   7   7       85.09       79.39     13.63 o 
  -1   7   7      637.43      637.46     21.75 o 
   0   7   7       24.54       17.16      8.57 o 
   1   7   7      638.50      608.88     16.84 o 
   2   7   7       83.61       76.25     10.70 o 
   3   7   7      635.21      601.30     22.74 o 
   4   7   7       85.01       77.61     10.79 o 
   5   7   7      217.55      208.41     15.09 o 
   6   7   7       22.12       29.26      9.37 o 
   7   7   7       77.20       81.35     17.39 o 
   8   7   7       43.57       47.68      9.85 o 
   9   7   7       16.01       22.12     13.83 o 
  10   7   7        9.20       10.70     10.23 o 
  -9   8   7       30.62       39.32     20.70 o 
  -8   8   7        9.88        5.78      9.41 o 
  -7   8   7       52.54       63.15     12.72 o 
  -6   8   7       54.04       65.41     28.68 o 
  -5   8   7       65.26       60.71     19.77 o 
  -4   8   7       56.78       84.31     11.95 o 
  -3   8   7      231.21      228.57     16.14 o 
  -2   8   7       78.66       79.44     11.19 o 
  -1   8   7      470.09      481.85     29.35 o 
   0   8   7      461.12      477.63     20.17 o 
   1   8   7      468.76      471.00     19.37 o 
   2   8   7       76.33       79.90     11.38 o 
   3   8   7      225.62      209.39     15.66 o 
   4   8   7       57.82       67.96     11.38 o 
   5   8   7       63.87       97.59     14.43 o 
   6   8   7       53.58       38.69     18.40 o 
   7   8   7       52.14       51.71     25.04 o 
   8   8   7        9.45       14.47     14.09 o 
   9   8   7       31.12       50.73     18.51 o 
  -8   9   7        2.27        4.36     10.10 o 
  -7   9   7       11.29       15.41     10.03 o 
  -6   9   7       39.43       61.67     13.07 o 
  -5   9   7        5.42       19.96      9.27 o 
  -4   9   7      166.49      128.15     14.91 o 
  -3   9   7      217.34      223.60     22.23 o 
  -2   9   7       37.39       31.52      9.53 o 
  -1   9   7      165.02      140.39     24.64 o 
   0   9   7      298.80      292.60     17.56 o 
   1   9   7      158.66      145.37     13.18 o 
   2   9   7       39.11       33.79     10.15 o 
   3   9   7      219.62      239.49     17.52 o 
   4   9   7      167.86      157.22     15.49 o 
   5   9   7        4.72       12.71     10.04 o 
   6   9   7       39.07       27.85     10.81 o 
   7   9   7       11.90       10.21     10.68 o 
   8   9   7        1.91       -4.26     13.68 o 
  -8  10   7       10.74        3.78     11.36 o 
  -7  10   7       32.75       31.33     11.46 o 
  -6  10   7        3.32       14.09     12.92 o 
  -5  10   7        8.02       14.80     15.29 o 
  -4  10   7       10.94      -10.20     10.20 o 
  -3  10   7       28.65       33.10     12.78 o 
  -2  10   7      101.00       97.98     20.29 o 
  -1  10   7      158.79      165.43     15.56 o 
   0  10   7       31.14       23.86      9.24 o 
   1  10   7      162.68      173.71     20.06 o 
   2  10   7      101.88       80.52     20.04 o 
   3  10   7       29.45       15.23     10.58 o 
   4  10   7       10.50        7.14     13.34 o 
   5  10   7        8.47        3.32      9.33 o 
   6  10   7        3.27       -1.77      9.40 o 
   7  10   7       31.50       25.05     16.57 o 
   8  10   7       11.07       -2.87     15.26 o 
  -7  11   7       16.56       16.51     11.74 o 
  -6  11   7        9.44        2.01     10.31 o 
  -5  11   7        0.17        3.04     10.14 o 
  -4  11   7        4.64       14.09      9.99 o 
  -3  11   7        7.59        5.86      9.54 o 
  -2  11   7       36.45       48.38     14.87 o 
  -1  11   7       22.86       19.76     10.69 o 
   0  11   7      110.45      130.31     14.89 o 
   1  11   7       23.05       25.53     10.61 o 
   2  11   7       37.21       38.81     12.49 o 
   3  11   7        7.91       21.90     11.28 o 
   4  11   7        4.41       -4.28     16.18 o 
   5  11   7        0.07        1.89     10.09 o 
   6  11   7        9.41       -6.17     11.17 o 
   7  11   7       16.08      -16.07     22.20 o 
  -6  12   7        4.30        2.25     10.50 o 
  -5  12   7        5.94       11.26     11.42 o 
  -4  12   7       57.11       67.06     27.84 o 
  -3  12   7        4.63        9.25     10.25 o 
  -2  12   7        1.89        6.84     10.09 o 
  -1  12   7        7.72       16.85     11.21 o 
   0  12   7      147.10      152.79     17.46 o 
   1  12   7        7.96       57.45     21.03 o 
   2  12   7        2.02      -10.76     13.33 o 
   3  12   7        4.78        0.46     10.81 o 
   4  12   7       58.17       75.01     15.93 o 
   5  12   7        5.44      -15.64     16.57 o 
   6  12   7        4.54       10.17     13.18 o 
  -4  13   7        6.60       11.55     11.85 o 
  -3  13   7        6.60       16.05     12.00 o 
  -2  13   7       23.82       42.23     13.94 o 
  -1  13   7       11.72        4.28     10.92 o 
   0  13   7        5.64      -10.65     10.65 o 
   1  13   7       12.33       46.61     21.82 o 
   2  13   7       23.76       12.34     18.40 o 
   3  13   7        6.41       25.36     13.68 o 
   4  13   7        6.95        8.07     14.27 o 
  -1  14   7       12.60        0.50     14.70 o 
   0  14   7       45.92       54.99     24.22 o 
   1  14   7       12.30       24.17     22.50 o 
   0   0   8      178.45      181.35      7.04 o 
   1   0   8      901.79      915.08     11.84 o 
   2   0   8      838.41      837.59     10.62 o 
   3   0   8      419.99      404.12      7.55 o 
   4   0   8      190.37      172.82      6.26 o 
   5   0   8      387.19      385.50     10.43 o 
   6   0   8       65.36       63.07      6.46 o 
   7   0   8       16.65       14.90      7.42 o 
   8   0   8        0.01       -5.51      6.41 o 
   9   0   8       31.88       34.55      8.92 o 
  10   0   8        7.26        8.66     20.34 o 
  11   0   8        8.58      -12.51     14.39 o 
 -11   1   8       17.57       14.09     24.52 o 
 -10   1   8        7.22      -14.72     18.40 o 
  -9   1   8        1.43        1.83      9.17 o 
  -8   1   8        9.88        2.31      9.67 o 
  -7   1   8      149.64      137.81     12.05 o 
  -6   1   8      565.80      561.47     14.32 o 
  -5   1   8       72.63       60.48      6.66 o 
  -4   1   8      339.47      323.08      7.81 o 
  -3   1   8       87.24       96.71      7.02 o 
  -2   1   8       39.91       51.27      3.22 o 
  -1   1   8       28.80       32.91      4.07 o 
   0   1   8      865.85      826.31     11.06 o 
   1   1   8       27.80       33.08      3.47 o 
   2   1   8       41.05       52.00      4.62 o 
   3   1   8       95.16       89.76      4.51 o 
   4   1   8      349.47      342.18      7.18 o 
   5   1   8       73.71       70.69      4.29 o 
   6   1   8      567.68      567.37     12.28 o 
   7   1   8      147.38      153.43      9.26 o 
   8   1   8       10.32        6.51      6.46 o 
   9   1   8        1.49       -1.60      6.70 o 
  10   1   8        7.24       -3.32     10.91 o 
  11   1   8       16.78        7.04     14.75 o 
 -11   2   8       11.85       -4.10     21.03 o 
 -10   2   8       67.58       60.67     22.04 o 
  -9   2   8       28.97       -2.51     18.79 o 
  -8   2   8       33.80       34.32     18.21 o 
  -7   2   8      268.97      250.55     17.56 o 
  -6   2   8      498.74      475.80     15.33 o 
  -5   2   8      331.86      324.90      7.92 o 
  -4   2   8        7.58        4.82      3.36 o 
  -3   2   8       19.57       28.62      6.10 o 
  -2   2   8     1391.98     1368.02     15.44 o 
  -1   2   8      108.62      137.01      5.03 o 
   0   2   8        5.13        8.33      3.58 o 
   1   2   8      109.02      127.48      3.92 o 
   2   2   8     1405.67     1362.46     16.24 o 
   3   2   8       20.01       22.22      3.30 o 
   4   2   8        8.40        8.87      4.69 o 
   5   2   8      330.80      318.82      8.04 o 
   6   2   8      502.24      473.68     13.69 o 
   7   2   8      269.07      250.87     11.67 o 
   8   2   8       33.21       34.91      7.91 o 
   9   2   8       29.34       27.17      8.60 o 
  10   2   8       68.81       90.41     11.27 o 
  11   2   8       11.55        3.89     11.92 o 
 -11   3   8       10.58       -1.64     21.71 o 
 -10   3   8       14.29        7.10     19.71 o 
  -9   3   8        6.54       -6.33     17.12 o 
  -8   3   8      144.00      130.39     21.22 o 
  -7   3   8        4.34       14.84      9.71 o 
  -6   3   8      301.39      290.30     13.83 o 
  -5   3   8       32.94       30.12      6.29 o 
  -4   3   8      147.39      143.38      5.54 o 
  -3   3   8      192.17      202.10      7.78 o 
  -2   3   8      587.04      622.65     11.30 o 
  -1   3   8      267.35      242.76      7.93 o 
   0   3   8     1736.13     1655.62     17.36 o 
   1   3   8      276.03      255.08      6.91 o 
   2   3   8      593.95      618.31      9.00 o 
   3   3   8      191.86      195.41      8.44 o 
   4   3   8      149.70      144.64      5.55 o 
   5   3   8       33.75       27.94      4.16 o 
   6   3   8      302.17      289.47      8.39 o 
   7   3   8        4.84       10.05      6.04 o 
   8   3   8      149.29      141.29      9.06 o 
   9   3   8        6.00       15.32      7.26 o 
  10   3   8       15.16       15.91      8.27 o 
  11   3   8       10.99       35.46     11.47 o 
 -10   4   8       54.64       47.24     21.11 o 
  -9   4   8       16.82       10.70     17.12 o 
  -8   4   8       14.86       19.16     12.51 o 
  -7   4   8       12.66       19.36      8.74 o 
  -6   4   8      186.41      204.21     12.58 o 
  -5   4   8      403.98      370.95      9.10 o 
  -4   4   8      336.42      333.37      7.78 o 
  -3   4   8      163.82      170.70      5.85 o 
  -2   4   8       61.23       64.00      4.52 o 
  -1   4   8       89.78       90.28      7.30 o 
   0   4   8      442.85      410.98     10.60 o 
   1   4   8       82.19       92.53      5.56 o 
   2   4   8       65.91       77.46      6.74 o 
   3   4   8      170.29      180.44      7.67 o 
   4   4   8      339.18      327.50     13.67 o 
   5   4   8      395.07      363.38     11.46 o 
   6   4   8      190.81      183.74      6.57 o 
   7   4   8       13.61        5.53      5.32 o 
   8   4   8       15.85       11.11      8.55 o 
   9   4   8       16.73       13.61      5.96 o 
  10   4   8       54.48       63.35      7.92 o 
 -10   5   8        1.92      -11.07     11.07 o 
  -9   5   8        0.22       -4.73      8.12 o 
  -8   5   8       76.44       84.38      7.08 o 
  -7   5   8      212.92      223.46      8.28 o 
  -6   5   8      174.08      166.54     10.18 o 
  -5   5   8      359.80      364.23     12.56 o 
  -4   5   8      383.11      372.48      9.44 o 
  -3   5   8      698.11      695.00     14.69 o 
  -2   5   8      207.98      206.44      8.22 o 
  -1   5   8       98.39      106.07      7.09 o 
   0   5   8      302.28      285.59      8.71 o 
   1   5   8      101.59       97.24      5.59 o 
   2   5   8      211.43      219.05     15.92 o 
   3   5   8      687.23      655.37     16.69 o 
   4   5   8      386.34      363.84     11.18 o 
   5   5   8      359.43      347.42     17.24 o 
   6   5   8      175.26      188.05     10.70 o 
   7   5   8      212.94      217.77     11.59 o 
   8   5   8       77.03       78.76     12.22 o 
   9   5   8        0.27       -6.64     10.34 o 
  10   5   8        2.02       -5.17      9.90 o 
 -10   6   8       10.03        8.65     11.46 o 
  -9   6   8       19.90       23.74      8.53 o 
  -8   6   8        2.53        3.43      6.10 o 
  -7   6   8      106.08      102.09      7.52 o 
  -6   6   8       69.08       65.37      6.75 o 
  -5   6   8      542.16      546.52     23.25 o 
  -4   6   8      255.39      243.66     15.85 o 
  -3   6   8      374.65      375.47     18.02 o 
  -2   6   8      384.12      371.07     17.56 o 
  -1   6   8      888.31      830.50     24.26 o 
   0   6   8       76.46       69.04      8.23 o 
   1   6   8      880.00      854.50     17.80 o 
   2   6   8      379.77      363.88     17.40 o 
   3   6   8      371.58      344.66     13.30 o 
   4   6   8      254.39      255.78     14.98 o 
   5   6   8      538.32      537.46     21.17 o 
   6   6   8       66.91       72.15      8.10 o 
   7   6   8      105.11       94.27      9.38 o 
   8   6   8        2.37       -1.17      8.32 o 
   9   6   8       20.93       31.35     11.04 o 
  10   6   8        9.74       -1.23     10.50 o 
  -9   7   8        3.41        1.09      8.77 o 
  -8   7   8       40.52       47.67     16.30 o 
  -7   7   8        6.80        3.46      8.04 o 
  -6   7   8       47.69       55.24     11.36 o 
  -5   7   8       75.89      111.09     13.22 o 
  -4   7   8      288.90      264.48     17.02 o 
  -3   7   8      173.31      174.83     18.34 o 
  -2   7   8      117.97      117.34     11.77 o 
  -1   7   8       29.77       36.98      8.05 o 
   0   7   8     1195.96     1112.74     54.22 o 
   1   7   8       29.40       34.50      7.60 o 
   2   7   8      117.28      124.20     12.24 o 
   3   7   8      173.32      198.83     14.35 o 
   4   7   8      281.88      254.44     28.79 o 
   5   7   8       73.58       97.14     25.31 o 
   6   7   8       48.54       48.18      9.98 o 
   7   7   8        7.09        3.36      8.37 o 
   8   7   8       41.73       36.28      9.47 o 
   9   7   8        3.49       12.23      9.41 o 
  -9   8   8       13.62       -5.35     14.61 o 
  -8   8   8        6.17        8.20      9.78 o 
  -7   8   8       36.53       52.66     23.99 o 
  -6   8   8       53.49       73.04     12.90 o 
  -5   8   8       13.67        7.48      8.55 o 
  -4   8   8       79.05       88.42     13.07 o 
  -3   8   8      189.44      162.71     26.92 o 
  -2   8   8      587.73      591.09     24.81 o 
  -1   8   8      177.01      170.68     13.73 o 
   0   8   8      225.06      231.37     15.04 o 
   1   8   8      181.76      188.52     13.29 o 
   2   8   8      578.54      541.90     23.40 o 
   3   8   8      189.24      219.57     26.91 o 
   4   8   8       77.87       88.45     12.15 o 
   5   8   8       14.26        9.34      8.63 o 
   6   8   8       54.35       67.32     12.04 o 
   7   8   8       35.92       17.32     10.28 o 
   8   8   8        6.36       21.90     14.91 o 
   9   8   8       13.76       13.16     15.48 o 
  -8   9   8       32.85       12.55     11.01 o 
  -7   9   8       26.58       35.69     11.71 o 
  -6   9   8        8.80       29.20     10.66 o 
  -5   9   8       38.11       26.26     10.46 o 
  -4   9   8      108.37      107.89     24.38 o 
  -3   9   8        6.28        9.19      8.56 o 
  -2   9   8       15.99       18.08     17.97 o 
  -1   9   8      320.04      320.92     21.11 o 
   0   9   8      526.28      503.41     36.49 o 
   1   9   8      315.93      320.51     17.65 o 
   2   9   8       16.07       11.18      9.08 o 
   3   9   8        6.49       12.03      8.51 o 
   4   9   8      106.64       88.55     13.55 o 
   5   9   8       37.25       35.94     10.76 o 
   6   9   8        8.75        5.12      9.57 o 
   7   9   8       27.62       36.09     11.88 o 
   8   9   8       32.80       30.72     18.13 o 
  -8  10   8        2.20       -3.48     10.21 o 
  -7  10   8       10.82       21.57     11.47 o 
  -6  10   8       29.10       46.19     12.10 o 
  -5  10   8        0.16        2.04      8.55 o 
  -4  10   8       13.96       -2.69     16.62 o 
  -3  10   8       26.47       20.97     10.49 o 
  -2  10   8       24.82       -0.13      8.89 o 
  -1  10   8       32.16       46.80     11.26 o 
   0  10   8      164.93      208.47     16.36 o 
   1  10   8       35.11       29.95     19.88 o 
   2  10   8       24.12       27.52     13.99 o 
   3  10   8       24.93       19.69     10.08 o 
   4  10   8       13.59        8.99     10.16 o 
   5  10   8        0.41       -7.01     12.00 o 
   6  10   8       28.21        8.05     10.57 o 
   7  10   8       10.91       12.31     11.94 o 
   8  10   8        2.19       23.59     17.89 o 
  -7  11   8        5.34       18.32     12.36 o 
  -6  11   8        3.30        9.50     12.25 o 
  -5  11   8        5.70       -1.95     18.27 o 
  -4  11   8        1.56        0.69     12.07 o 
  -3  11   8       19.15       11.53     20.81 o 
  -2  11   8        5.69       15.41      9.70 o 
  -1  11   8       37.97       39.31     11.85 o 
   0  11   8       35.97       21.67     10.23 o 
   1  11   8       35.89       17.08      9.89 o 
   2  11   8        5.81       -2.29     13.90 o 
   3  11   8       20.58       25.25     12.22 o 
   4  11   8        1.71       -0.93     10.09 o 
   5  11   8        5.95       26.25     11.64 o 
   6  11   8        3.34        2.59     11.02 o 
   7  11   8        5.51       -2.44     14.38 o 
  -5  12   8        0.07       18.69     12.56 o 
  -4  12   8        2.85        2.24     15.48 o 
  -3  12   8       18.43        1.63     10.45 o 
  -2  12   8       10.40       12.90     11.16 o 
  -1  12   8        0.90        9.22     10.06 o 
   0  12   8       25.56       32.33     11.44 o 
   1  12   8        0.75       12.15     17.53 o 
   2  12   8       10.53       12.21     16.79 o 
   3  12   8       19.30       17.17     12.66 o 
   4  12   8        2.72        3.63     25.87 o 
   5  12   8        0.07       -1.38     11.61 o 
  -4  13   8        6.31       12.81     19.61 o 
  -3  13   8       17.20       14.20     12.15 o 
  -2  13   8        1.02       -1.54     10.43 o 
  -1  13   8       14.99       19.09     12.32 o 
   0  13   8       13.88        1.27     11.46 o 
   1  13   8       15.36       36.89     21.03 o 
   2  13   8        1.05      -15.76     15.76 o 
   3  13   8       16.79       13.00     19.88 o 
   4  13   8        6.11        5.39     13.22 o 
   0  14   8       24.15       34.54     23.54 o 
   1   0   9      664.75      672.00      9.25 o 
   2   0   9     1982.06     1999.71     18.36 o 
   3   0   9       41.39       33.64      5.14 o 
   4   0   9      263.51      273.77      7.20 o 
   5   0   9       56.32       67.52      4.13 o 
   6   0   9      398.23      383.20     10.35 o 
   7   0   9       25.79       22.61      7.00 o 
   8   0   9        0.68        3.25      6.60 o 
   9   0   9       17.41       39.34     10.47 o 
  10   0   9       15.25       34.05     20.02 o 
  11   0   9       18.27       28.34     17.12 o 
 -11   1   9       48.81       89.73     27.20 o 
 -10   1   9       10.17        2.98     21.03 o 
  -9   1   9       12.15       37.96     19.85 o 
  -8   1   9       66.57       73.96      8.93 o 
  -7   1   9      220.46      224.96     11.53 o 
  -6   1   9       85.98       70.69      9.58 o 
  -5   1   9        3.25        3.29      4.00 o 
  -4   1   9      202.53      204.10      8.26 o 
  -3   1   9      242.58      239.51     10.29 o 
  -2   1   9      599.03      654.39      8.76 o 
  -1   1   9      199.63      209.43      5.98 o 
   0   1   9      529.19      478.67      8.97 o 
   1   1   9      201.55      180.10     10.16 o 
   2   1   9      602.56      666.06     11.76 o 
   3   1   9      246.37      245.64      6.73 o 
   4   1   9      205.43      200.37      5.87 o 
   5   1   9        3.78        3.52      3.17 o 
   6   1   9       82.77       79.06      5.83 o 
   7   1   9      227.90      202.81     10.15 o 
   8   1   9       67.39       68.33      8.13 o 
   9   1   9       12.16        2.92      7.02 o 
  10   1   9       10.65        5.56     11.56 o 
  11   1   9       50.33       44.97     17.64 o 
 -11   2   9        4.80       -3.17     22.12 o 
 -10   2   9        4.07        5.24     20.48 o 
  -9   2   9       79.88       59.14     21.11 o 
  -8   2   9       69.28      101.66     21.19 o 
  -7   2   9      157.16      163.43     11.22 o 
  -6   2   9      269.81      263.85      9.82 o 
  -5   2   9      165.94      179.17      5.51 o 
  -4   2   9       17.97       22.12      6.26 o 
  -3   2   9       94.50       95.09      6.87 o 
  -2   2   9     1032.03     1036.96     13.57 o 
  -1   2   9      834.84      850.28     11.83 o 
   0   2   9      723.41      869.61     12.81 o 
   1   2   9      843.02      864.77     10.00 o 
   2   2   9     1041.02     1035.70     16.23 o 
   3   2   9       92.84      100.02      5.48 o 
   4   2   9       18.27       24.02      3.81 o 
   5   2   9      170.06      182.35      6.88 o 
   6   2   9      271.90      277.69      8.04 o 
   7   2   9      158.25      172.81      8.58 o 
   8   2   9       70.36       82.80      9.27 o 
   9   2   9       82.70       90.13     10.14 o 
  10   2   9        3.91      -10.22     10.69 o 
  11   2   9        4.76       -8.05     11.92 o 
 -10   3   9       19.91       14.28     19.61 o 
  -9   3   9        0.27       -3.33     16.79 o 
  -8   3   9        3.11       39.43     18.51 o 
  -7   3   9       97.86      118.46     12.79 o 
  -6   3   9       70.71       59.48     10.81 o 
  -5   3   9       16.33        7.22      3.73 o 
  -4   3   9       86.45       87.22      7.24 o 
  -3   3   9      316.60      316.49      9.98 o 
  -2   3   9      659.61      697.64     11.53 o 
  -1   3   9      108.99      108.42      5.86 o 
   0   3   9      101.49      106.31      4.79 o 
   1   3   9      104.00      104.29      4.26 o 
   2   3   9      659.59      701.55     13.03 o 
   3   3   9      319.21      317.37      7.45 o 
   4   3   9       89.75       92.06      5.11 o 
   5   3   9       16.25       12.12      4.10 o 
   6   3   9       71.93       61.30      5.30 o 
   7   3   9      101.79      103.86      8.79 o 
   8   3   9        2.94        5.40      5.90 o 
   9   3   9        0.27       -6.40      6.40 o 
  10   3   9       19.87       25.89     11.30 o 
 -10   4   9       12.75       -0.85     19.77 o 
  -9   4   9       33.82       30.83     18.87 o 
  -8   4   9       48.61       25.09      9.99 o 
  -7   4   9       33.72       36.06     14.88 o 
  -6   4   9      104.86      110.61      9.09 o 
  -5   4   9       32.50       31.58      6.68 o 
  -4   4   9       55.18       62.48      4.54 o 
  -3   4   9       60.29       62.95      6.85 o 
  -2   4   9      163.83      173.54      6.80 o 
  -1   4   9      367.01      369.75     10.57 o 
   0   4   9      551.53      571.01     12.98 o 
   1   4   9      359.30      372.65      9.25 o 
   2   4   9      165.72      175.86     11.41 o 
   3   4   9       57.79       57.89      5.81 o 
   4   4   9       56.09       49.74      5.93 o 
   5   4   9       34.12       35.43      4.55 o 
   6   4   9      107.42      120.98      5.58 o 
   7   4   9       33.87       37.83      5.29 o 
   8   4   9       48.28       57.00      6.00 o 
   9   4   9       34.86       40.48      5.90 o 
  10   4   9       13.26       11.78      8.16 o 
 -10   5   9       29.99       40.07     13.66 o 
  -9   5   9       15.30       13.22      5.27 o 
  -8   5   9      149.09      145.57      9.74 o 
  -7   5   9       80.13       80.04      8.53 o 
  -6   5   9       18.64        8.62      8.39 o 
  -5   5   9      254.59      247.83     11.39 o 
  -4   5   9      254.32      254.23      7.16 o 
  -3   5   9       54.73       55.39      5.39 o 
  -2   5   9      194.16      174.19     14.34 o 
  -1   5   9       59.86       64.23      6.70 o 
   0   5   9      411.96      438.67     11.33 o 
   1   5   9       59.58       65.05      6.24 o 
   2   5   9      193.55      212.37     10.10 o 
   3   5   9       54.67       59.22      7.07 o 
   4   5   9      249.81      245.77      9.93 o 
   5   5   9      255.25      244.05     11.34 o 
   6   5   9       19.93       32.41      6.86 o 
   7   5   9       79.87       67.31      8.24 o 
   8   5   9      153.01      135.78     13.87 o 
   9   5   9       15.25       12.58     10.10 o 
  10   5   9       30.22       30.96     27.01 o 
 -10   6   9        7.34       -0.71     11.11 o 
  -9   6   9       27.55       32.35      8.92 o 
  -8   6   9       30.47       22.68      6.79 o 
  -7   6   9       15.66       14.61      5.73 o 
  -6   6   9      239.00      216.17     10.32 o 
  -5   6   9      358.95      306.19     18.37 o 
  -4   6   9      260.31      236.96     15.84 o 
  -3   6   9       78.99       77.35      8.25 o 
  -2   6   9      256.49      250.69     14.79 o 
  -1   6   9      460.04      465.73     18.20 o 
   0   6   9     1208.75     1165.37     22.33 o 
   1   6   9      457.61      470.46     11.72 o 
   2   6   9      247.41      242.00     11.77 o 
   3   6   9       82.53       87.29      8.42 o 
   4   6   9      256.23      250.00     14.92 o 
   5   6   9      349.33      317.27     18.36 o 
   6   6   9      242.11      250.06     12.17 o 
   7   6   9       16.25       22.25      7.16 o 
   8   6   9       30.89       24.82     13.00 o 
   9   6   9       27.02       15.46     10.49 o 
  10   6   9        7.78        5.73     20.45 o 
  -9   7   9        4.74       -3.30      9.35 o 
  -8   7   9       33.84       19.43     10.47 o 
  -7   7   9       69.18       78.16     13.44 o 
  -6   7   9       82.42       73.55     18.95 o 
  -5   7   9       20.52       21.87      9.01 o 
  -4   7   9      145.01      140.24     14.23 o 
  -3   7   9      271.89      270.59     46.01 o 
  -2   7   9      150.10      159.81     13.17 o 
  -1   7   9      265.86      229.69     23.22 o 
   0   7   9      248.41      235.95     11.41 o 
   1   7   9      266.58      260.69     13.90 o 
   2   7   9      149.34      151.37     13.26 o 
   3   7   9      264.48      273.27     16.60 o 
   4   7   9      143.22      136.60     12.93 o 
   5   7   9       20.96       16.33      8.19 o 
   6   7   9       81.34       74.66     11.47 o 
   7   7   9       69.22       80.83     13.02 o 
   8   7   9       34.10       45.80     10.06 o 
   9   7   9        4.62       -3.57      9.04 o 
  -9   8   9       20.16       12.05     10.92 o 
  -8   8   9       19.40       16.11     11.05 o 
  -7   8   9        5.22        0.62     13.46 o 
  -6   8   9       23.79       35.21     11.06 o 
  -5   8   9       39.31       59.90     11.79 o 
  -4   8   9      111.76      110.33     25.83 o 
  -3   8   9       20.90        8.64      8.03 o 
  -2   8   9       61.22       72.01     11.07 o 
  -1   8   9      155.77      178.45     14.47 o 
   0   8   9      152.47      173.40     13.37 o 
   1   8   9      153.60      165.91     23.10 o 
   2   8   9       59.24       71.24     19.61 o 
   3   8   9       22.33       23.42      9.40 o 
   4   8   9      111.57      119.18     13.35 o 
   5   8   9       38.83       66.37     12.40 o 
   6   8   9       22.81        9.66     11.47 o 
   7   8   9        5.00       10.59      9.28 o 
   8   8   9       19.78        9.28     13.98 o 
   9   8   9       20.38       17.56     16.25 o 
  -8   9   9       15.61       33.73     12.33 o 
  -7   9   9       21.74       15.51     11.15 o 
  -6   9   9       10.63       15.88     11.41 o 
  -5   9   9        2.61       -9.23      9.23 o 
  -4   9   9      105.36      111.34     14.59 o 
  -3   9   9       61.30       77.50     14.10 o 
  -2   9   9       10.43       11.81      8.51 o 
  -1   9   9       18.00       24.69      9.34 o 
   0   9   9      704.62      751.31     26.79 o 
   1   9   9       18.50       24.24      8.39 o 
   2   9   9       10.83       13.35     12.45 o 
   3   9   9       63.01       72.65     12.64 o 
   4   9   9      103.32       92.59     17.20 o 
   5   9   9        2.52        8.44      8.44 o 
   6   9   9       11.19       11.01      9.65 o 
   7   9   9       21.71       11.34     11.04 o 
   8   9   9       15.43       19.39     16.33 o 
  -7  10   9        1.28       -9.59      9.59 o 
  -6  10   9       19.12       11.96     22.95 o 
  -5  10   9        3.35       16.19     15.62 o 
  -4  10   9        2.97        5.75      8.86 o 
  -3  10   9       21.03       26.14     10.68 o 
  -2  10   9       79.06       85.41     13.36 o 
  -1  10   9       64.40       75.29     12.34 o 
   0  10   9       46.83       44.15     21.28 o 
   1  10   9       65.15       77.30     31.16 o 
   2  10   9       77.35       94.34     20.51 o 
   3  10   9       20.72       24.97     10.88 o 
   4  10   9        3.24       -4.59      9.19 o 
   5  10   9        3.31        4.52      9.69 o 
   6  10   9       19.96        9.69     24.78 o 
   7  10   9        1.19        8.86     11.18 o 
  -6  11   9        6.66       10.68     11.41 o 
  -5  11   9       17.88       -3.67      9.04 o 
  -4  11   9       27.89       38.37     12.22 o 
  -3  11   9       18.66        8.13      9.95 o 
  -2  11   9       90.30       92.80     14.17 o 
  -1  11   9       42.28       57.18     13.49 o 
   0  11   9       30.42       24.78     10.39 o 
   1  11   9       40.90       25.31     20.41 o 
   2  11   9       91.19       84.24     21.82 o 
   3  11   9       18.79       35.80     12.35 o 
   4  11   9       27.59       40.39     13.32 o 
   5  11   9       17.90       10.30     11.12 o 
   6  11   9        6.79       -5.57     11.58 o 
  -5  12   9       27.10       13.22     11.36 o 
  -4  12   9       13.15        6.10     10.05 o 
  -3  12   9       15.67        6.10     10.79 o 
  -2  12   9        8.50        1.19     10.77 o 
  -1  12   9       63.73       63.86     14.04 o 
   0  12   9        1.33       -8.56     10.10 o 
   1  12   9       65.82       67.55     22.09 o 
   2  12   9        8.65       29.90     17.78 o 
   3  12   9       15.22        5.00     17.18 o 
   4  12   9       13.34        4.74     14.87 o 
   5  12   9       27.64        8.85     13.03 o 
  -3  13   9       23.30       22.31     13.56 o 
  -2  13   9       25.33       22.84     12.85 o 
  -1  13   9       42.96       70.66     15.38 o 
   0  13   9       38.08       25.09     23.55 o 
   1  13   9       42.25       37.60     22.12 o 
   2  13   9       25.37       55.65     22.36 o 
   3  13   9       23.91       29.05     20.59 o 
   0   0  10      153.58      139.77     10.64 o 
   1   0  10     1669.60     1659.09     15.49 o 
   2   0  10      585.41      564.24      9.16 o 
   3   0  10       14.07       19.31      5.17 o 
   4   0  10       45.28       43.55      4.15 o 
   5   0  10     1080.83     1054.03     13.39 o 
   6   0  10       34.94       39.25      8.35 o 
   7   0  10       57.83       60.44      6.95 o 
   8   0  10        4.22       -8.91      8.91 o 
   9   0  10      136.76      140.08     20.64 o 
  10   0  10       33.54       34.76     13.37 o 
  11   0  10        2.53       -2.70     15.86 o 
 -11   1  10       28.53       38.80     24.25 o 
 -10   1  10       11.64        8.46     12.40 o 
  -9   1  10       23.95       19.50     19.39 o 
  -8   1  10       50.55       52.65     20.10 o 
  -7   1  10      368.49      382.78     20.45 o 
  -6   1  10      136.30      140.42      7.82 o 
  -5   1  10       34.50       30.24      4.56 o 
  -4   1  10       71.63       65.17      6.74 o 
  -3   1  10      812.73      853.47     13.44 o 
  -2   1  10      523.05      526.96     10.73 o 
  -1   1  10      348.38      359.49      7.32 o 
   0   1  10      149.58      149.05      6.02 o 
   1   1  10      337.39      344.41      9.25 o 
   2   1  10      539.18      567.42     10.39 o 
   3   1  10      818.87      828.22     14.46 o 
   4   1  10       71.50       67.26      5.78 o 
   5   1  10       34.90       35.32      3.98 o 
   6   1  10      140.76      134.29      8.83 o 
   7   1  10      366.50      355.55     12.47 o 
   8   1  10       51.86       67.86      7.91 o 
   9   1  10       24.28       14.43     11.44 o 
  10   1  10       12.46       33.95     19.87 o 
 -10   2  10       11.96       18.10     21.93 o 
  -9   2  10       27.90       23.65     19.36 o 
  -8   2  10       25.97       18.16     19.50 o 
  -7   2  10       40.35       54.64     18.87 o 
  -6   2  10      381.52      355.65     10.35 o 
  -5   2  10      289.48      276.49     11.85 o 
  -4   2  10      156.63      156.48      7.35 o 
  -3   2  10       77.96       80.78      5.73 o 
  -2   2  10      346.31      355.45      8.74 o 
  -1   2  10     1513.11     1598.01     19.61 o 
   0   2  10      350.66      342.25      8.92 o 
   1   2  10     1502.93     1584.12     19.64 o 
   2   2  10      334.26      324.78     11.04 o 
   3   2  10       75.49       74.32      5.33 o 
   4   2  10      160.35      161.39      8.80 o 
   5   2  10      286.07      271.16      7.96 o 
   6   2  10      382.64      358.32      9.80 o 
   7   2  10       40.47       50.47      7.15 o 
   8   2  10       26.69       27.59      7.44 o 
   9   2  10       27.66       36.95     12.09 o 
  10   2  10       12.42       11.54     20.18 o 
 -10   3  10       25.12       21.90     21.08 o 
  -9   3  10       53.00       61.63     19.96 o 
  -8   3  10       24.67       26.60     18.60 o 
  -7   3  10        4.76       -0.16     15.86 o 
  -6   3  10      176.70      184.80     14.13 o 
  -5   3  10      146.06      135.87      9.31 o 
  -4   3  10      161.50      184.34      9.03 o 
  -3   3  10       25.94       33.70      6.08 o 
  -2   3  10      879.38      908.57     14.13 o 
  -1   3  10      385.23      436.10     10.68 o 
   0   3  10      438.61      449.23      8.85 o 
   1   3  10      379.31      408.05      7.87 o 
   2   3  10      877.09      926.91     15.16 o 
   3   3  10       24.20       19.93      3.93 o 
   4   3  10      163.00      157.56      7.06 o 
   5   3  10      142.75      145.73      6.93 o 
   6   3  10      179.15      174.44      6.94 o 
   7   3  10        4.97       -1.18      5.24 o 
   8   3  10       26.27       17.32      6.16 o 
   9   3  10       52.19       55.04     11.39 o 
  10   3  10       25.47       35.60     11.42 o 
 -10   4  10        0.54      -18.51     18.51 o 
  -9   4  10       13.39       37.60     19.80 o 
  -8   4  10      129.51      137.87     21.38 o 
  -7   4  10       19.06       18.66      9.17 o 
  -6   4  10      531.29      508.97     15.56 o 
  -5   4  10       28.11       24.75      7.25 o 
  -4   4  10      493.83      484.58     12.30 o 
  -3   4  10      158.41      158.60      8.94 o 
  -2   4  10      325.80      322.52      8.53 o 
  -1   4  10      977.54      981.17     13.04 o 
   0   4  10       20.77       29.12      5.67 o 
   1   4  10      975.52     1000.50     20.65 o 
   2   4  10      329.98      320.93     20.75 o 
   3   4  10      160.43      134.76      7.64 o 
   4   4  10      499.40      480.83     13.51 o 
   5   4  10       29.33       25.63      3.96 o 
   6   4  10      535.76      512.38     10.05 o 
   7   4  10       18.48       16.86      5.02 o 
   8   4  10      130.74      131.25      9.62 o 
   9   4  10       12.60       16.98      6.46 o 
  10   4  10        0.55      -14.96     19.11 o 
 -10   5  10       10.02        7.65     12.22 o 
  -9   5  10        1.59        3.10      7.01 o 
  -8   5  10        6.79       14.17      6.92 o 
  -7   5  10       30.46       29.46      6.49 o 
  -6   5  10      247.20      229.48     18.68 o 
  -5   5  10       73.30       72.18      7.99 o 
  -4   5  10      140.08      134.17      7.98 o 
  -3   5  10       31.51       29.28      8.65 o 
  -2   5  10      229.83      226.78     35.09 o 
  -1   5  10      309.24      308.71     11.61 o 
   0   5  10       69.73       63.63      5.82 o 
   1   5  10      308.78      299.49     14.75 o 
   2   5  10      226.43      229.88     13.87 o 
   3   5  10       27.54       19.39      5.98 o 
   4   5  10      142.12      127.37     10.32 o 
   5   5  10       71.25       66.94      7.87 o 
   6   5  10      245.07      243.92     11.76 o 
   7   5  10       31.00       30.22      9.59 o 
   8   5  10        6.45        2.24      9.48 o 
   9   5  10        1.58       -5.38      9.09 o 
  10   5  10       10.33       13.71     19.44 o 
  -9   6  10       11.19        8.15      8.18 o 
  -8   6  10       82.68       85.31      8.66 o 
  -7   6  10       29.90       25.03      6.23 o 
  -6   6  10       13.70        0.35      5.56 o 
  -5   6  10       11.24       -4.56     10.10 o 
  -4   6  10      437.14      384.94     20.45 o 
  -3   6  10       55.35       73.02     10.72 o 
  -2   6  10      143.96      162.65     23.66 o 
  -1   6  10      296.10      291.45     10.67 o 
   0   6  10        0.67       -0.82      5.19 o 
   1   6  10      288.39      292.51     10.22 o 
   2   6  10      138.27      155.77     12.48 o 
   3   6  10       52.93       66.13     11.91 o 
   4   6  10      430.99      415.10     18.59 o 
   5   6  10       10.11        9.05      7.16 o 
   6   6  10       12.30        5.63      6.36 o 
   7   6  10       28.79       40.75     19.82 o 
   8   6  10       82.96       76.18     12.31 o 
   9   6  10       11.96       18.29     10.91 o 
  -9   7  10        1.43        4.65     13.80 o 
  -8   7  10       41.34       23.08     11.25 o 
  -7   7  10       12.67       12.66      9.88 o 
  -6   7  10        4.82       -7.28      7.28 o 
  -5   7  10      108.84       88.91     20.33 o 
  -4   7  10      132.66      129.43     16.40 o 
  -3   7  10       20.22       22.45     10.10 o 
  -2   7  10      146.48      134.30     12.83 o 
  -1   7  10      130.31      132.07     11.91 o 
   0   7  10      731.58      737.94     23.47 o 
   1   7  10      128.83      123.20     11.11 o 
   2   7  10      144.61      144.91     19.85 o 
   3   7  10       21.77        6.09      7.54 o 
   4   7  10      131.50      138.73     13.04 o 
   5   7  10      108.61      112.07     12.35 o 
   6   7  10        4.33       -2.48      7.56 o 
   7   7  10       12.29        7.78      8.29 o 
   8   7  10       40.85       67.01     17.31 o 
   9   7  10        1.51       12.87     16.33 o 
  -8   8  10       18.88       20.56     11.17 o 
  -7   8  10        0.46        7.00      9.43 o 
  -6   8  10       63.05       70.38     13.22 o 
  -5   8  10       24.83       33.64     10.55 o 
  -4   8  10        3.84        6.14      8.40 o 
  -3   8  10       67.24       69.72     11.39 o 
  -2   8  10       43.15       58.46     10.55 o 
  -1   8  10       75.83       61.86     10.28 o 
   0   8  10      195.48      196.40     14.16 o 
   1   8  10       76.30       78.61     17.33 o 
   2   8  10       45.66       49.15     15.15 o 
   3   8  10       70.85       65.95     11.49 o 
   4   8  10        3.93       -6.88      6.88 o 
   5   8  10       23.84       30.49      9.96 o 
   6   8  10       61.84       76.98     19.26 o 
   7   8  10        0.30       -8.67      8.67 o 
   8   8  10       18.76       29.33     15.97 o 
  -8   9  10        1.78        4.97     10.52 o 
  -7   9  10       22.23       27.96     16.64 o 
  -6   9  10       31.78       21.23     10.55 o 
  -5   9  10       15.46       14.29     27.44 o 
  -4   9  10       22.45       46.93     12.66 o 
  -3   9  10       56.58       63.81     11.84 o 
  -2   9  10       30.21       29.73     11.13 o 
  -1   9  10       25.79       35.42     10.20 o 
   0   9  10        6.24       -2.47      7.06 o 
   1   9  10       24.94       30.80     18.28 o 
   2   9  10       30.32       28.37     14.04 o 
   3   9  10       57.34       45.55     11.80 o 
   4   9  10       22.73       16.48      9.26 o 
   5   9  10       14.54       15.61      9.73 o 
   6   9  10       31.08       34.87     11.27 o 
   7   9  10       21.94       34.33     21.04 o 
   8   9  10        1.66       -8.19     14.06 o 
  -7  10  10        0.77        4.13     10.67 o 
  -6  10  10       11.57       25.42     11.99 o 
  -5  10  10       27.03       33.79     11.75 o 
  -4  10  10       11.75       31.53     11.42 o 
  -3  10  10       11.84        4.77      9.19 o 
  -2  10  10       19.17       15.40      9.39 o 
  -1  10  10       17.92       34.73     15.00 o 
   0  10  10        0.18       19.68      9.40 o 
   1  10  10       19.00       22.17      9.45 o 
   2  10  10       18.68       41.75     17.34 o 
   3  10  10       11.18        5.16      9.33 o 
   4  10  10       11.55       24.59     10.88 o 
   5  10  10       27.13        8.06     10.51 o 
   6  10  10       11.40       11.60     10.86 o 
   7  10  10        0.76        4.47     11.54 o 
  -6  11  10        3.65        4.86     10.60 o 
  -5  11  10       39.48       20.88     15.00 o 
  -4  11  10       30.56       42.04     13.03 o 
  -3  11  10       27.89       24.21     11.40 o 
  -2  11  10        3.48       11.52      9.88 o 
  -1  11  10       71.45       84.18     14.05 o 
   0  11  10       38.04       47.16     11.25 o 
   1  11  10       70.72       65.35     12.73 o 
   2  11  10        3.55       26.05     14.94 o 
   3  11  10       28.82       35.12     18.62 o 
   4  11  10       31.09       39.09     13.59 o 
   5  11  10       39.70       57.38     15.05 o 
   6  11  10        3.62        7.64     25.53 o 
  -5  12  10        5.69        4.08     10.53 o 
  -4  12  10        7.71        6.82     11.42 o 
  -3  12  10       28.09       35.13     12.53 o 
  -2  12  10       41.48       52.35     13.40 o 
  -1  12  10        9.66        5.58     10.09 o 
   0  12  10        7.45        3.75     10.30 o 
   1  12  10        9.97       -7.48     14.61 o 
   2  12  10       42.48       18.95     17.37 o 
   3  12  10       28.69      -14.25     14.25 o 
   4  12  10        8.04       -1.54     16.38 o 
   5  12  10        5.83       -5.16     12.62 o 
  -3  13  10        9.38        8.59     13.93 o 
  -2  13  10       12.97       41.55     13.65 o 
  -1  13  10       29.62       34.89     14.13 o 
   0  13  10       27.08       29.31     24.71 o 
   1  13  10       30.34       22.94     20.83 o 
   2  13  10       13.36       11.03     18.05 o 
   3  13  10        9.50       22.09     19.58 o 
   1   0  11     1116.29     1049.10     11.99 o 
   2   0  11      330.64      354.88      7.09 o 
   3   0  11       91.36       89.02      6.49 o 
   4   0  11      159.07      162.41      8.62 o 
   5   0  11      311.23      316.29     10.57 o 
   6   0  11      604.90      565.09     13.60 o 
   7   0  11      163.02      192.94     13.42 o 
   8   0  11        0.51        0.99      9.42 o 
   9   0  11        0.42       -3.01     15.21 o 
  10   0  11        1.62      -11.93     11.93 o 
 -10   1  11        1.47        9.53     16.67 o 
  -9   1  11       15.41       25.67     12.92 o 
  -8   1  11       51.19       41.80     12.79 o 
  -7   1  11       47.26       43.97     10.30 o 
  -6   1  11       19.83       10.39      8.84 o 
  -5   1  11      108.95      113.60      9.94 o 
  -4   1  11       45.97       46.50      6.02 o 
  -3   1  11      331.86      322.75      7.92 o 
  -2   1  11      611.96      587.18      9.55 o 
  -1   1  11      952.78      959.18     27.78 o 
   0   1  11       11.67       10.71      3.33 o 
   1   1  11      970.69      931.73     15.11 o 
   2   1  11      599.05      577.75     11.24 o 
   3   1  11      327.78      310.40     12.82 o 
   4   1  11       45.70       50.40      4.85 o 
   5   1  11      110.07      117.45      5.52 o 
   6   1  11       20.98       26.99      5.79 o 
   7   1  11       49.04       66.42      7.28 o 
   8   1  11       52.05       41.77     10.57 o 
   9   1  11       16.26       10.80     11.45 o 
  10   1  11        1.33       -7.23     11.45 o 
 -10   2  11       10.54       23.03     17.89 o 
  -9   2  11        3.95      -16.63     16.63 o 
  -8   2  11       28.47       17.78     19.91 o 
  -7   2  11       18.94       -1.56     16.14 o 
  -6   2  11       36.68       35.89      9.18 o 
  -5   2  11       84.59       77.85      8.98 o 
  -4   2  11      231.17      239.40      8.70 o 
  -3   2  11       58.25       54.62      5.86 o 
  -2   2  11      229.07      249.51     14.14 o 
  -1   2  11      288.97      282.56      9.10 o 
   0   2  11      175.26      157.19     11.45 o 
   1   2  11      287.21      289.09      7.56 o 
   2   2  11      230.38      247.04     11.50 o 
   3   2  11       60.61       60.62      7.18 o 
   4   2  11      226.11      214.02      7.20 o 
   5   2  11       85.08       85.05      6.57 o 
   6   2  11       38.40       33.56      5.52 o 
   7   2  11       18.12       17.98      6.14 o 
   8   2  11       29.85       58.40     16.63 o 
   9   2  11        3.96        5.39     26.31 o 
  10   2  11       10.55        7.24     27.28 o 
 -10   3  11        7.20        8.44     20.86 o 
  -9   3  11       61.42       46.91     20.04 o 
  -8   3  11       19.31       41.04     19.50 o 
  -7   3  11       71.91       79.65     18.81 o 
  -6   3  11       60.11       84.81     20.88 o 
  -5   3  11      242.14      252.41     11.23 o 
  -4   3  11      135.44      139.89      8.09 o 
  -3   3  11       70.88       78.71      6.52 o 
  -2   3  11      307.54      280.85      9.28 o 
  -1   3  11      169.57      184.12      8.18 o 
   0   3  11        4.48       -1.24      3.44 o 
   1   3  11      165.40      159.25      5.48 o 
   2   3  11      306.99      289.64     10.09 o 
   3   3  11       73.94       84.47      6.04 o 
   4   3  11      138.72      143.75      6.37 o 
   5   3  11      243.68      254.16      8.05 o 
   6   3  11       59.35       64.02      5.97 o 
   7   3  11       72.30       70.87      7.87 o 
   8   3  11       18.83       21.27      7.94 o 
   9   3  11       60.95       62.19     12.21 o 
  10   3  11        7.23       41.07     11.92 o 
 -10   4  11        6.85       24.49     21.65 o 
  -9   4  11        6.69       15.21     19.03 o 
  -8   4  11       48.44       46.42     17.97 o 
  -7   4  11      207.59      206.09     14.35 o 
  -6   4  11       25.14       16.04      7.42 o 
  -5   4  11       88.12       70.56     13.07 o 
  -4   4  11      402.63      390.75     13.22 o 
  -3   4  11      316.99      278.99     10.54 o 
  -2   4  11       14.71       17.37      4.75 o 
  -1   4  11      223.25      225.28      7.38 o 
   0   4  11      158.39      168.73      6.01 o 
   1   4  11      227.57      206.18      5.80 o 
   2   4  11       14.48        8.42      4.71 o 
   3   4  11      322.78      305.33      8.27 o 
   4   4  11      398.33      385.10      8.16 o 
   5   4  11       86.74       75.62      5.12 o 
   6   4  11       26.58       25.94      7.40 o 
   7   4  11      209.30      213.07      8.55 o 
   8   4  11       48.94       53.31      7.61 o 
   9   4  11        6.94       12.42      7.49 o 
  10   4  11        7.08        3.93     20.53 o 
  -9   5  11       76.96      106.32      9.69 o 
  -8   5  11        0.01        3.77      7.69 o 
  -7   5  11       25.48       12.56     12.85 o 
  -6   5  11        3.46       14.26      8.75 o 
  -5   5  11      352.32      355.16     14.68 o 
  -4   5  11      110.70       83.83      7.42 o 
  -3   5  11       66.20       60.62      6.11 o 
  -2   5  11        9.28        4.91      6.01 o 
  -1   5  11      451.19      430.70     13.79 o 
   0   5  11      320.89      335.17     10.66 o 
   1   5  11      440.85      453.77     11.46 o 
   2   5  11        8.92       21.98      8.23 o 
   3   5  11       64.86       70.55      8.11 o 
   4   5  11      110.29       90.66      9.85 o 
   5   5  11      347.86      341.30     13.60 o 
   6   5  11        3.23       -5.29      5.29 o 
   7   5  11       26.02       34.96      9.91 o 
   8   5  11        0.02        6.24      9.29 o 
   9   5  11       76.28      105.89     22.25 o 
  -9   6  11       11.99        5.11      8.30 o 
  -8   6  11       21.72       28.46      6.93 o 
  -7   6  11       78.70       86.92     11.80 o 
  -6   6  11       13.64        5.87      6.69 o 
  -5   6  11       26.39        6.39     10.68 o 
  -4   6  11       59.72       44.86     13.43 o 
  -3   6  11       87.74       83.91     14.55 o 
  -2   6  11       55.79       56.68      9.57 o 
  -1   6  11      215.55      201.78     10.83 o 
   0   6  11       17.66       20.36      6.98 o 
   1   6  11      216.46      234.19     12.27 o 
   2   6  11       57.81       52.84     13.79 o 
   3   6  11       85.19       87.33     14.66 o 
   4   6  11       58.78       49.60      9.32 o 
   5   6  11       26.01       29.03      8.48 o 
   6   6  11       13.18        1.01      5.83 o 
   7   6  11       80.22      100.93     12.09 o 
   8   6  11       22.36       29.96     10.41 o 
   9   6  11       12.00       28.55     11.55 o 
  -9   7  11       21.65       37.99     12.75 o 
  -8   7  11        0.31       -7.29      9.44 o 
  -7   7  11       74.56       67.36     13.90 o 
  -6   7  11       65.08       63.04     12.39 o 
  -5   7  11       98.11      111.59     14.03 o 
  -4   7  11       59.57       54.83     11.19 o 
  -3   7  11       14.67        9.00      8.05 o 
  -2   7  11      357.51      355.91     18.75 o 
  -1   7  11       76.99       66.31     12.03 o 
   0   7  11      359.64      351.05     18.24 o 
   1   7  11       77.43       69.73     13.68 o 
   2   7  11      358.44      304.46     26.54 o 
   3   7  11       13.93        8.36      8.04 o 
   4   7  11       58.19       52.31     10.24 o 
   5   7  11       96.66      109.64     12.55 o 
   6   7  11       63.40       67.96     11.01 o 
   7   7  11       75.20      107.26     18.65 o 
   8   7  11        0.21        7.37     13.46 o 
   9   7  11       21.60       20.18     10.19 o 
  -8   8  11       13.36       33.51     12.57 o 
  -7   8  11        4.94       12.99     10.70 o 
  -6   8  11        4.85       10.36      9.70 o 
  -5   8  11       28.11       32.93     10.97 o 
  -4   8  11       97.00      106.17     14.03 o 
  -3   8  11       46.29       59.42     11.39 o 
  -2   8  11       63.21       51.18     10.23 o 
  -1   8  11        4.16       -6.31      6.31 o 
   0   8  11       98.26       92.97     11.05 o 
   1   8  11        3.73        1.36      6.67 o 
   2   8  11       62.36       52.95     16.55 o 
   3   8  11       46.56       56.14     11.10 o 
   4   8  11       94.97       78.08     15.30 o 
   5   8  11       27.17       28.01      9.81 o 
   6   8  11        4.36        0.96      8.69 o 
   7   8  11        4.60       33.20     15.73 o 
   8   8  11       13.59       -1.04     14.09 o 
  -7   9  11       10.96       11.80     10.81 o 
  -6   9  11        0.46       -6.89      9.00 o 
  -5   9  11       62.55       59.53     13.54 o 
  -4   9  11       36.41       26.07     13.28 o 
  -3   9  11       36.36       25.39     10.00 o 
  -2   9  11       46.61       44.72     10.56 o 
  -1   9  11       44.21       56.85     11.16 o 
   0   9  11      171.80      200.26     15.16 o 
   1   9  11       44.21       38.41      9.32 o 
   2   9  11       47.84       72.44     19.09 o 
   3   9  11       35.64       65.75     18.65 o 
   4   9  11       36.30       35.58     11.09 o 
   5   9  11       62.85       74.79     13.02 o 
   6   9  11        0.32        8.13      9.79 o 
   7   9  11       11.05       36.62     16.63 o 
  -7  10  11       16.86       16.43     12.39 o 
  -6  10  11        3.62       11.50     10.74 o 
  -5  10  11       22.31       39.73     12.23 o 
  -4  10  11       11.16        1.79     10.99 o 
  -3  10  11       47.31       72.35     13.03 o 
  -2  10  11       25.11       15.46      9.53 o 
  -1  10  11       19.37       35.12     10.50 o 
   0  10  11        8.52        7.59      8.53 o 
   1  10  11       20.05       14.89     16.11 o 
   2  10  11       26.21       12.83     14.04 o 
   3  10  11       47.86       45.57     17.48 o 
   4  10  11       11.27        2.05     12.82 o 
   5  10  11       22.66        8.54     15.24 o 
   6  10  11        3.68        1.55     13.23 o 
   7  10  11       17.14       14.61     16.74 o 
  -6  11  11       11.24       27.25     18.10 o 
  -5  11  11       27.45       26.54     17.72 o 
  -4  11  11       30.52       36.53     12.41 o 
  -3  11  11        8.75       11.36     10.68 o 
  -2  11  11       59.59       72.22     22.81 o 
  -1  11  11       20.52        6.27      9.52 o 
   0  11  11       34.07       26.84     11.26 o 
   1  11  11       20.72       25.69     17.39 o 
   2  11  11       60.66       47.51     18.02 o 
   3  11  11        8.75       10.51     15.02 o 
   4  11  11       30.52        9.99     12.40 o 
   5  11  11       26.78       40.96     16.63 o 
   6  11  11       11.71       12.10     16.57 o 
  -4  12  11       13.53       19.16     12.25 o 
  -3  12  11        0.48        9.22     10.54 o 
  -2  12  11       11.78       19.76     11.60 o 
  -1  12  11        8.44       19.59     10.72 o 
   0  12  11       12.89       13.37     16.94 o 
   1  12  11        8.48       -9.78     13.87 o 
   2  12  11       11.95       63.70     23.40 o 
   3  12  11        0.52       23.78     17.97 o 
   4  12  11       14.35        5.95     17.80 o 
  -2  13  11       15.69       30.75     22.20 o 
  -1  13  11       13.10        6.37     12.21 o 
   0  13  11        0.13      -14.96     17.07 o 
   1  13  11       13.41        2.21     19.58 o 
   2  13  11       16.17       22.04     19.25 o 
   0   0  12      189.20      191.77     10.55 o 
   1   0  12      907.20      866.12     11.25 o 
   2   0  12        2.86        0.60      2.67 o 
   3   0  12      677.25      665.85     13.20 o 
   4   0  12      394.41      388.76     12.37 o 
   5   0  12      193.89      166.75     16.22 o 
   6   0  12       11.06       -2.45      8.44 o 
   7   0  12        0.38       -8.66      8.66 o 
   8   0  12      120.31      134.69     13.35 o 
   9   0  12        0.71        7.49     11.52 o 
  10   0  12        2.82        5.36     13.37 o 
 -10   1  12        4.42       18.19     13.67 o 
  -9   1  12       11.23       -6.07     13.69 o 
  -8   1  12        9.41        5.63     11.62 o 
  -7   1  12       32.06       44.50     10.37 o 
  -6   1  12       24.87       20.38      9.16 o 
  -5   1  12      111.29      103.32     11.43 o 
  -4   1  12       81.91      101.12      7.66 o 
  -3   1  12       44.65       45.15      4.45 o 
  -2   1  12      337.89      320.10      8.56 o 
  -1   1  12      439.48      447.91     11.95 o 
   0   1  12        0.11       -2.64      3.99 o 
   1   1  12      432.28      429.79     12.76 o 
   2   1  12      345.67      339.86     10.75 o 
   3   1  12       42.39       45.55      6.07 o 
   4   1  12       82.44       81.98      7.88 o 
   5   1  12      113.05      129.33      5.97 o 
   6   1  12       24.99       31.81      5.74 o 
   7   1  12       31.42       18.42      9.61 o 
   8   1  12        8.53        1.93      9.66 o 
   9   1  12       10.93        6.61     20.66 o 
  10   1  12        4.14       -1.64     15.46 o 
 -10   2  12        2.08        2.19     13.57 o 
  -9   2  12        0.44       15.87     12.41 o 
  -8   2  12       16.09        6.23     11.42 o 
  -7   2  12      130.31      137.65     22.65 o 
  -6   2  12      108.03      107.19     20.67 o 
  -5   2  12      190.16      192.19     13.04 o 
  -4   2  12       26.11       24.44      6.19 o 
  -3   2  12      442.92      432.98     11.20 o 
  -2   2  12       24.85       20.34      5.55 o 
  -1   2  12      407.78      415.85     11.33 o 
   0   2  12       17.56        0.47      5.89 o 
   1   2  12      396.28      389.62     20.73 o 
   2   2  12       24.48       28.50      6.64 o 
   3   2  12      452.56      471.43     13.51 o 
   4   2  12       24.76       20.19      5.69 o 
   5   2  12      185.81      183.47     11.25 o 
   6   2  12      107.17      103.85      7.18 o 
   7   2  12      133.37      131.45     13.72 o 
   8   2  12       16.48       16.65     11.41 o 
   9   2  12        0.41        1.80     12.44 o 
  10   2  12        2.05        4.65     17.68 o 
 -10   3  12        2.49       17.07     21.84 o 
  -9   3  12       45.90       32.36     20.94 o 
  -8   3  12       19.94       33.37     19.20 o 
  -7   3  12        8.62       21.24     17.23 o 
  -6   3  12       43.23       42.46     11.62 o 
  -5   3  12      197.74      198.68     10.25 o 
  -4   3  12      100.86       99.48      7.79 o 
  -3   3  12      439.05      421.36     11.68 o 
  -2   3  12       13.79       12.83      5.55 o 
  -1   3  12      327.38      307.53     11.01 o 
   0   3  12        2.30        0.89      4.70 o 
   1   3  12      335.44      334.07     10.55 o 
   2   3  12       13.33       11.26      6.73 o 
   3   3  12      434.14      403.92     12.07 o 
   4   3  12      100.08      113.46      6.22 o 
   5   3  12      200.80      197.34      7.36 o 
   6   3  12       42.27       45.47      5.25 o 
   7   3  12        8.25        4.31      5.83 o 
   8   3  12       20.04       28.31     10.83 o 
   9   3  12       46.84       65.15     12.31 o 
  10   3  12        2.57      -12.92     25.64 o 
 -10   4  12        2.25        6.17     20.10 o 
  -9   4  12       24.46       28.15     18.62 o 
  -8   4  12       27.05       40.71     17.91 o 
  -7   4  12       64.23       64.28     19.03 o 
  -6   4  12       18.42       14.38      9.06 o 
  -5   4  12      112.92       94.81      8.78 o 
  -4   4  12        8.21        8.89      7.87 o 
  -3   4  12      173.86      181.19     12.89 o 
  -2   4  12       11.14       -2.61      4.68 o 
  -1   4  12      179.32      166.59      7.83 o 
   0   4  12      233.61      237.62      8.72 o 
   1   4  12      182.74      173.12      5.85 o 
   2   4  12       10.59        3.32      4.53 o 
   3   4  12      178.83      161.37      7.59 o 
   4   4  12        8.28        9.99      3.96 o 
   5   4  12      112.01      101.15      7.54 o 
   6   4  12       18.47       30.79      4.52 o 
   7   4  12       65.67       67.55      6.12 o 
   8   4  12       26.49       32.07      6.17 o 
   9   4  12       24.48       27.42      9.82 o 
  10   4  12        2.31       25.69     21.74 o 
  -9   5  12        2.43        0.88      7.73 o 
  -8   5  12       15.03       17.01      8.12 o 
  -7   5  12       17.10       16.07      7.72 o 
  -6   5  12       85.03       89.26     10.94 o 
  -5   5  12       51.53       61.34     10.54 o 
  -4   5  12       58.97       52.20      6.96 o 
  -3   5  12       36.98       29.77      5.29 o 
  -2   5  12      480.03      465.79     18.72 o 
  -1   5  12      109.21      105.72      8.67 o 
   0   5  12      193.40      179.28     11.19 o 
   1   5  12      110.11      104.82      9.76 o 
   2   5  12      477.48      483.67     20.69 o 
   3   5  12       37.16       25.31     11.17 o 
   4   5  12       58.07       52.20     11.70 o 
   5   5  12       52.34       37.30      7.26 o 
   6   5  12       79.30       88.70     13.25 o 
   7   5  12       17.43       17.45      9.44 o 
   8   5  12       14.19       15.11     11.73 o 
   9   5  12        2.32       -0.44     17.99 o 
  -9   6  12       23.69       21.60     11.40 o 
  -8   6  12       22.76       28.72      9.04 o 
  -7   6  12       50.80       66.79      7.93 o 
  -6   6  12       22.80       21.74      7.11 o 
  -5   6  12       32.11       35.20     14.09 o 
  -4   6  12       59.42       36.56     13.27 o 
  -3   6  12       35.34       21.49     10.90 o 
  -2   6  12        2.07       11.47      7.24 o 
  -1   6  12       56.64       54.72      8.87 o 
   0   6  12      388.15      372.42     30.98 o 
   1   6  12       54.97       56.41      7.46 o 
   2   6  12        2.18        0.14      9.64 o 
   3   6  12       34.23       33.42     12.92 o 
   4   6  12       55.27       31.49      9.42 o 
   5   6  12       31.19       53.10     15.63 o 
   6   6  12       23.96       28.05     14.05 o 
   7   6  12       51.24       45.39     10.79 o 
   8   6  12       22.79       26.58     17.01 o 
   9   6  12       24.04       27.88     17.61 o 
  -8   7  12        8.32        2.96      9.87 o 
  -7   7  12        6.32        0.17      8.97 o 
  -6   7  12       15.07        9.28      9.08 o 
  -5   7  12      161.00      180.07     16.55 o 
  -4   7  12        8.72        3.53      7.96 o 
  -3   7  12       88.23       81.07     26.13 o 
  -2   7  12       14.94       24.91      8.31 o 
  -1   7  12      281.49      284.21     16.37 o 
   0   7  12        3.78       11.24      7.00 o 
   1   7  12      273.57      253.33     13.78 o 
   2   7  12       14.36       -9.23      9.23 o 
   3   7  12       87.89       95.79     17.64 o 
   4   7  12        8.91       12.84      8.02 o 
   5   7  12      160.67      162.32     14.33 o 
   6   7  12       14.96       24.05      9.69 o 
   7   7  12        6.66       -2.57     11.06 o 
   8   7  12        8.19       16.22     14.23 o 
  -8   8  12        4.02        3.99     10.72 o 
  -7   8  12       56.30       59.34     13.90 o 
  -6   8  12        2.66        0.63      9.83 o 
  -5   8  12       27.83       36.24     12.12 o 
  -4   8  12       53.12       72.11     12.44 o 
  -3   8  12       95.49       88.67     12.87 o 
  -2   8  12       63.25       50.42     10.60 o 
  -1   8  12       57.73       64.55     10.75 o 
   0   8  12       94.19      108.33     30.32 o 
   1   8  12       59.24       72.39      9.92 o 
   2   8  12       63.75       46.72     15.07 o 
   3   8  12       93.30       70.26     17.01 o 
   4   8  12       53.72       57.78     11.33 o 
   5   8  12       27.40       24.75     12.31 o 
   6   8  12        2.55       -1.68     15.44 o 
   7   8  12       57.21       39.76     16.79 o 
   8   8  12        3.93        0.33     14.34 o 
  -7   9  12        4.07       -5.84     10.07 o 
  -6   9  12       48.29       52.40     13.77 o 
  -5   9  12        9.02       -7.58      7.58 o 
  -4   9  12       39.34       38.27     11.66 o 
  -3   9  12        3.55        2.63      8.70 o 
  -2   9  12      126.14      119.10     13.73 o 
  -1   9  12       48.01       53.88     10.97 o 
   0   9  12        0.51        6.52      7.88 o 
   1   9  12       46.45       50.82      9.75 o 
   2   9  12      127.29      151.14     23.51 o 
   3   9  12        3.74       11.58     13.19 o 
   4   9  12       39.91       57.31     12.52 o 
   5   9  12        8.36       10.56      9.98 o 
   6   9  12       48.18       54.18     13.29 o 
   7   9  12        4.07       16.63     15.37 o 
  -6  10  12        8.24       11.69     11.56 o 
  -5  10  12        9.56       21.43     11.55 o 
  -4  10  12       75.37       91.23     14.91 o 
  -3  10  12       10.51       27.77     13.46 o 
  -2  10  12       41.68       39.99     12.55 o 
  -1  10  12        6.74       15.30      9.28 o 
   0  10  12       57.00       71.18     11.76 o 
   1  10  12        6.52       14.85     14.99 o 
   2  10  12       42.08       60.07     18.57 o 
   3  10  12       10.35       25.29     16.03 o 
   4  10  12       77.44       56.41     19.22 o 
   5  10  12        9.56        7.13     18.25 o 
   6  10  12        8.66       13.83     11.38 o 
  -5  11  12       58.84       66.67     15.39 o 
  -4  11  12       10.59        9.45     10.75 o 
  -3  11  12        6.39       17.17     10.66 o 
  -2  11  12       49.68       66.92     14.29 o 
  -1  11  12       51.86       72.27     13.35 o 
   0  11  12       21.52       40.09     11.65 o 
   1  11  12       52.82       61.85     20.59 o 
   2  11  12       50.07       71.43     21.49 o 
   3  11  12        6.57        5.19     15.67 o 
   4  11  12       10.81       10.70     16.14 o 
   5  11  12       59.52       83.33     41.57 o 
  -3  12  12       23.61       34.21     12.78 o 
  -2  12  12        4.81        2.48     10.31 o 
  -1  12  12        2.98        4.52     10.34 o 
   0  12  12       10.38       29.08     21.05 o 
   1  12  12        3.12        8.98     17.50 o 
   2  12  12        4.85       15.46     17.61 o 
   3  12  12       23.72       35.55     20.53 o 
   1   0  13        0.69        2.32      3.32 o 
   2   0  13       18.33       25.60      3.41 o 
   3   0  13      254.08      249.93      9.18 o 
   4   0  13        9.96        2.37      7.58 o 
   5   0  13       39.28       43.56     12.86 o 
   6   0  13       12.43       21.77      9.32 o 
   7   0  13       50.68       38.37     16.57 o 
   8   0  13        8.02       25.83     14.44 o 
   9   0  13        0.52       -2.11     12.20 o 
  10   0  13        9.09       27.55     14.75 o 
 -10   1  13       15.38       23.35     14.93 o 
  -9   1  13        3.25        8.99     12.80 o 
  -8   1  13       21.06       19.58     12.58 o 
  -7   1  13        4.13        8.05     11.07 o 
  -6   1  13      140.54      141.22     12.51 o 
  -5   1  13      114.90       98.78     23.55 o 
  -4   1  13      160.54      149.14     15.91 o 
  -3   1  13       60.99       64.38      5.51 o 
  -2   1  13      132.60      125.87      5.73 o 
  -1   1  13      411.27      441.57     12.15 o 
   0   1  13        8.62        2.32      5.59 o 
   1   1  13      411.67      429.85      9.89 o 
   2   1  13      130.34      114.88      7.75 o 
   3   1  13       59.39       48.84      7.25 o 
   4   1  13      157.77      129.97      9.85 o 
   5   1  13      112.96      108.79      8.25 o 
   6   1  13      140.28      160.52     19.08 o 
   7   1  13        3.89       -8.91      8.91 o 
   8   1  13       21.22       16.99     10.31 o 
   9   1  13        3.72       -0.18     11.86 o 
  10   1  13       15.52        8.68     15.86 o 
 -10   2  13        0.82        4.38     14.10 o 
  -9   2  13       15.02       24.16     13.59 o 
  -8   2  13       40.33       61.57     14.08 o 
  -7   2  13        6.42       22.15     11.61 o 
  -6   2  13       54.89       48.81     12.56 o 
  -5   2  13      111.82       99.09     11.04 o 
  -4   2  13      299.58      304.28     11.25 o 
  -3   2  13      224.75      235.68      9.00 o 
  -2   2  13      183.57      177.19      8.87 o 
  -1   2  13      182.91      180.13      9.57 o 
   0   2  13      283.21      283.35     11.06 o 
   1   2  13      190.08      186.56      9.01 o 
   2   2  13      183.72      192.96     13.09 o 
   3   2  13      226.31      228.38     15.94 o 
   4   2  13      301.06      301.29     10.58 o 
   5   2  13      116.38      115.36     13.92 o 
   6   2  13       56.94       64.72     10.29 o 
   7   2  13        6.88        9.41     10.20 o 
   8   2  13       40.51       32.90     12.63 o 
   9   2  13       15.33       19.51     12.34 o 
  10   2  13        0.82       -0.24     12.28 o 
  -9   3  13        9.07       -5.83     12.17 o 
  -8   3  13       59.61       61.65     14.09 o 
  -7   3  13       30.33       38.54     12.67 o 
  -6   3  13       70.62       83.82     13.44 o 
  -5   3  13      135.42      139.77     14.06 o 
  -4   3  13      146.35      137.43      9.56 o 
  -3   3  13      100.24       98.71      7.66 o 
  -2   3  13      234.60      242.33      9.94 o 
  -1   3  13      193.12      177.98      9.49 o 
   0   3  13       17.58       22.96      4.74 o 
   1   3  13      189.03      194.46      8.52 o 
   2   3  13      241.46      250.85     11.64 o 
   3   3  13      104.16       90.42      8.09 o 
   4   3  13      150.18      145.69      8.03 o 
   5   3  13      135.63      136.62      7.32 o 
   6   3  13       68.65       69.41      6.96 o 
   7   3  13       31.88       30.85     10.60 o 
   8   3  13       59.27       54.34     26.77 o 
   9   3  13        9.00       20.22     11.35 o 
  -9   4  13       12.70       25.01     19.00 o 
  -8   4  13        4.20       -0.66     16.25 o 
  -7   4  13       58.98       45.38     18.13 o 
  -6   4  13       54.52       52.84     17.53 o 
  -5   4  13        7.35        4.75      6.11 o 
  -4   4  13        6.22       -3.66      5.69 o 
  -3   4  13      137.10      131.84      9.60 o 
  -2   4  13      201.42      189.03      8.01 o 
  -1   4  13       81.09       84.46      8.16 o 
   0   4  13      484.84      492.87     12.13 o 
   1   4  13       77.13       85.52      4.83 o 
   2   4  13      205.01      185.50     10.43 o 
   3   4  13      137.42      128.80      7.94 o 
   4   4  13        5.68        5.84      4.61 o 
   5   4  13        6.52        9.83      4.22 o 
   6   4  13       54.34       71.71      5.49 o 
   7   4  13       60.30       66.93      7.00 o 
   8   4  13        3.96       23.69     10.51 o 
   9   4  13       12.99       11.28     19.63 o 
  -9   5  13       14.73       39.32     18.95 o 
  -8   5  13       23.13       15.01      8.71 o 
  -7   5  13        2.49        7.73     14.50 o 
  -6   5  13       33.10       18.31      9.35 o 
  -5   5  13       89.72       95.75     10.55 o 
  -4   5  13      125.01      114.06      8.42 o 
  -3   5  13       37.18       33.52      5.79 o 
  -2   5  13        0.46        0.86      4.54 o 
  -1   5  13      450.87      432.10     17.64 o 
   0   5  13      636.01      598.61     22.80 o 
   1   5  13      448.00      404.00     12.49 o 
   2   5  13        0.52       -0.03      9.88 o 
   3   5  13       35.80       35.06     12.97 o 
   4   5  13      127.07      103.65     16.11 o 
   5   5  13       87.89       98.12      9.61 o 
   6   5  13       33.22       36.12      7.47 o 
   7   5  13        2.47       12.32      9.08 o 
   8   5  13       22.94        6.61     16.71 o 
   9   5  13       14.75        7.78     18.54 o 
  -8   6  13        3.91       -5.53      9.60 o 
  -7   6  13       54.63       52.35      7.82 o 
  -6   6  13        8.95        5.51      6.94 o 
  -5   6  13       82.49       82.76     17.67 o 
  -4   6  13       17.51       15.70     11.14 o 
  -3   6  13      106.35      114.96     16.36 o 
  -2   6  13      216.15      195.97     17.94 o 
  -1   6  13       33.03       34.99     15.05 o 
   0   6  13        0.58        1.15      5.63 o 
   1   6  13       35.47       30.49      6.49 o 
   2   6  13      214.08      229.48     23.89 o 
   3   6  13      107.05       99.72     17.53 o 
   4   6  13       16.54        7.67     10.98 o 
   5   6  13       82.57       93.86     11.69 o 
   6   6  13        8.85       10.67      7.76 o 
   7   6  13       55.67       72.37     13.82 o 
   8   6  13        4.13       16.66     16.44 o 
  -8   7  13       37.30       32.06     12.70 o 
  -7   7  13       27.10       29.55     11.46 o 
  -6   7  13       26.63       29.91     11.21 o 
  -5   7  13        7.91       21.14     20.30 o 
  -4   7  13       11.30        4.65      8.23 o 
  -3   7  13       63.46       59.21     24.49 o 
  -2   7  13       46.17       34.41      9.44 o 
  -1   7  13        6.68        4.92      6.79 o 
   0   7  13      196.17      154.08     36.36 o 
   1   7  13        5.81       10.40      6.35 o 
   2   7  13       43.34       34.98     14.75 o 
   3   7  13       61.13       54.48     16.33 o 
   4   7  13       11.17        2.62     11.50 o 
   5   7  13        7.40       13.86      9.17 o 
   6   7  13       26.27       36.96     10.08 o 
   7   7  13       26.90       60.24     17.01 o 
  -7   8  13       17.99        6.35     12.92 o 
  -6   8  13       64.02       60.69     13.75 o 
  -5   8  13       52.74       53.72     12.96 o 
  -4   8  13       26.16       38.36     13.71 o 
  -3   8  13       65.09       50.62     11.54 o 
  -2   8  13       32.03       44.00     13.15 o 
  -1   8  13       72.45       86.51     30.32 o 
   0   8  13        3.76       -1.85      6.15 o 
   1   8  13       70.89       66.27     17.86 o 
   2   8  13       31.95       30.15     14.77 o 
   3   8  13       64.52       57.94     17.07 o 
   4   8  13       24.59       29.82     14.04 o 
   5   8  13       52.44       32.08     10.48 o 
   6   8  13       64.11       92.00     27.88 o 
   7   8  13       18.10        4.81     15.54 o 
  -7   9  13       15.59       10.57     11.69 o 
  -6   9  13        4.48        2.18     10.21 o 
  -5   9  13       54.16       42.34     12.65 o 
  -4   9  13       31.74       53.68     12.90 o 
  -3   9  13       53.03       56.24     12.13 o 
  -2   9  13       16.60        1.32      8.76 o 
  -1   9  13      130.08      138.65     14.42 o 
   0   9  13        1.67        7.30      7.75 o 
   1   9  13      130.12      152.23     25.31 o 
   2   9  13       15.79       23.54     15.56 o 
   3   9  13       53.58       56.14     18.10 o 
   4   9  13       31.07       53.68     17.86 o 
   5   9  13       55.02       49.28     20.73 o 
   6   9  13        4.38       -3.24     13.12 o 
   7   9  13       15.11       34.90     17.89 o 
  -6  10  13       43.81       37.54     13.80 o 
  -5  10  13        6.90        8.09     10.78 o 
  -4  10  13        4.15       16.98     11.33 o 
  -3  10  13       97.23       80.06     14.25 o 
  -2  10  13       31.34       51.11     12.23 o 
  -1  10  13       37.02       50.83     11.20 o 
   0  10  13       19.15       16.66     17.53 o 
   1  10  13       38.23       31.16     16.44 o 
   2  10  13       31.35       42.11     18.40 o 
   3  10  13       98.16       89.75     22.23 o 
   4  10  13        4.37       24.19     15.56 o 
   5  10  13        6.94       -1.69     14.50 o 
   6  10  13       43.13       63.52     40.90 o 
  -4  11  13       16.44       19.48     11.88 o 
  -3  11  13        8.25        4.82     10.90 o 
  -2  11  13        6.42        7.10     10.33 o 
  -1  11  13       30.53       32.11     20.10 o 
   0  11  13        0.18      -14.14     14.14 o 
   1  11  13       29.97        7.89     17.80 o 
   2  11  13        7.10       -2.16     15.07 o 
   3  11  13        8.19      -14.06     14.06 o 
   4  11  13       16.51       19.66     16.85 o 
  -2  12  13        2.16        4.10     10.31 o 
  -1  12  13        3.65       -2.10     15.67 o 
   0  12  13        1.34       -2.32     15.48 o 
   1  12  13        4.01       27.66     18.76 o 
   2  12  13        2.04       -0.55     16.88 o 
   0   0  14      292.46      303.74     13.81 o 
   1   0  14       44.01       36.34      5.70 o 
   2   0  14        1.67        5.08      5.83 o 
   3   0  14        0.55       -5.36      8.29 o 
   4   0  14      118.60      138.96     11.84 o 
   5   0  14        5.39        8.05      8.70 o 
   6   0  14       21.36       25.09     10.16 o 
   7   0  14       14.41       21.42     10.35 o 
   8   0  14        0.83        4.46     19.96 o 
   9   0  14       50.49       77.05     26.24 o 
  -9   1  14        6.70       -0.11     12.85 o 
  -8   1  14       61.98       49.12     13.51 o 
  -7   1  14        5.43       19.49     12.55 o 
  -6   1  14       52.41       47.05     10.50 o 
  -5   1  14       79.38       79.97     11.03 o 
  -4   1  14      212.20      208.54     13.34 o 
  -3   1  14      447.33      438.10     15.55 o 
  -2   1  14      130.22      123.58      7.79 o 
  -1   1  14      326.53      305.25     13.98 o 
   0   1  14      631.87      610.40     15.91 o 
   1   1  14      318.92      308.83      8.66 o 
   2   1  14      129.66      132.18      8.47 o 
   3   1  14      445.35      426.28     14.89 o 
   4   1  14      214.27      188.73     12.92 o 
   5   1  14       80.48       77.73      8.04 o 
   6   1  14       50.99       56.24     10.68 o 
   7   1  14        5.26        0.97      9.52 o 
   8   1  14       61.77       70.21     12.30 o 
   9   1  14        6.70        1.28     12.38 o 
  -9   2  14       15.75       43.75     14.31 o 
  -8   2  14       38.47       30.24     13.31 o 
  -7   2  14       72.30       69.85     14.57 o 
  -6   2  14       60.57       44.93     13.60 o 
  -5   2  14       46.10       32.91     11.81 o 
  -4   2  14      142.56      132.58     11.50 o 
  -3   2  14       84.37       79.29      9.74 o 
  -2   2  14      456.18      447.54     12.94 o 
  -1   2  14       53.26       47.97      8.78 o 
   0   2  14       44.77       41.34      7.55 o 
   1   2  14       54.61       53.72      4.75 o 
   2   2  14      464.21      402.96     14.05 o 
   3   2  14       81.22       66.83      8.48 o 
   4   2  14      139.98      141.23      9.65 o 
   5   2  14       44.97       40.42      6.98 o 
   6   2  14       61.35       87.25     11.04 o 
   7   2  14       72.24       58.92     12.90 o 
   8   2  14       38.09       58.69     13.42 o 
   9   2  14       15.92       17.97     12.70 o 
  -9   3  14        2.00       26.87     21.63 o 
  -8   3  14       30.78       41.83     13.58 o 
  -7   3  14        0.47      -10.63     10.63 o 
  -6   3  14      140.08      176.63     16.37 o 
  -5   3  14       39.16       44.67     11.23 o 
  -4   3  14      149.40      149.38     11.21 o 
  -3   3  14       46.52       53.67      7.71 o 
  -2   3  14      194.41      191.71      9.05 o 
  -1   3  14       43.52       42.36      7.51 o 
   0   3  14      663.65      633.82     12.55 o 
   1   3  14       41.08       39.65      8.31 o 
   2   3  14      192.29      190.76     19.88 o 
   3   3  14       48.08       49.54      7.65 o 
   4   3  14      151.66      157.25      8.19 o 
   5   3  14       37.86       25.80      6.51 o 
   6   3  14      138.65      160.12     11.10 o 
   7   3  14        0.56       -7.08     15.41 o 
   8   3  14       29.63       12.82     10.60 o 
   9   3  14        1.91       13.20     10.81 o 
  -9   4  14       13.97       17.89     19.17 o 
  -8   4  14       49.59       65.62     20.92 o 
  -7   4  14       35.78       47.38     18.70 o 
  -6   4  14       18.88       17.59     15.37 o 
  -5   4  14       11.57       33.15     11.33 o 
  -4   4  14      212.99      238.76     12.02 o 
  -3   4  14        9.23       13.15      7.34 o 
  -2   4  14       43.02       38.93      6.39 o 
  -1   4  14      148.09      154.00      8.04 o 
   0   4  14      217.69      226.28      9.83 o 
   1   4  14      153.36      154.01      6.33 o 
   2   4  14       42.51       47.04      7.00 o 
   3   4  14        9.91       11.88      5.91 o 
   4   4  14      210.77      215.56      8.82 o 
   5   4  14       13.08       21.81      5.32 o 
   6   4  14       19.16       19.87      6.29 o 
   7   4  14       36.66       54.02      6.74 o 
   8   4  14       50.04       64.35     10.77 o 
   9   4  14       14.26        0.90     19.61 o 
  -9   5  14        2.51      -15.86     15.86 o 
  -8   5  14        8.38       -3.36     16.19 o 
  -7   5  14       16.67       17.45     14.88 o 
  -6   5  14       47.78       66.74     15.73 o 
  -5   5  14       47.46       51.78      9.57 o 
  -4   5  14       21.59       24.52      6.70 o 
  -3   5  14      196.75      199.28      9.32 o 
  -2   5  14      159.02      169.98      9.91 o 
  -1   5  14      116.69      101.39     12.53 o 
   0   5  14       38.27       21.54      7.37 o 
   1   5  14      116.62      132.30     19.63 o 
   2   5  14      156.32      146.55     19.61 o 
   3   5  14      197.48      213.78     22.15 o 
   4   5  14       22.02       26.92     12.23 o 
   5   5  14       49.51       59.08     10.58 o 
   6   5  14       47.62       54.47     10.62 o 
   7   5  14       18.67       11.91     16.79 o 
   8   5  14        8.45       -8.11     16.93 o 
   9   5  14        2.50      -17.69     17.69 o 
  -8   6  14        0.13        5.11     10.17 o 
  -7   6  14       35.34       48.74     13.57 o 
  -6   6  14      108.64       99.14      9.39 o 
  -5   6  14       12.64       16.27     13.00 o 
  -4   6  14       30.46       23.81     12.78 o 
  -3   6  14       19.49       19.14     11.30 o 
  -2   6  14       95.31      103.57     14.44 o 
  -1   6  14       27.50       14.04     10.40 o 
   0   6  14       29.95       43.04      7.67 o 
   1   6  14       26.20       33.59     13.93 o 
   2   6  14       94.96       64.14     16.49 o 
   3   6  14       19.75        8.87     11.17 o 
   4   6  14       30.56       39.24     13.02 o 
   5   6  14       11.65       -1.09      9.97 o 
   6   6  14      110.48       96.36     15.74 o 
   7   6  14       35.69       53.68     16.74 o 
   8   6  14        0.16        5.32     15.86 o 
  -8   7  14       16.89        9.73     10.98 o 
  -7   7  14        5.98      -15.04     15.30 o 
  -6   7  14       31.69       31.69     12.67 o 
  -5   7  14       33.59       28.69     10.68 o 
  -4   7  14      123.59      118.35     19.78 o 
  -3   7  14       14.73        5.93      8.38 o 
  -2   7  14       10.22       14.52      8.27 o 
  -1   7  14       92.85       95.56     14.51 o 
   0   7  14       42.62       41.62     15.28 o 
   1   7  14       93.18       79.87     19.33 o 
   2   7  14       10.47       17.18     12.81 o 
   3   7  14       15.29       28.02     13.79 o 
   4   7  14      121.52      118.07     20.10 o 
   5   7  14       33.53       52.02     15.51 o 
   6   7  14       31.60       39.98     10.75 o 
  -7   8  14       49.64       61.60     42.60 o 
  -6   8  14       66.72       56.71     13.54 o 
  -5   8  14       18.84        3.24      9.90 o 
  -4   8  14       12.10        9.09      9.79 o 
  -3   8  14       39.34       51.18     11.35 o 
  -2   8  14       62.84       50.26     10.61 o 
  -1   8  14       32.67       18.16      8.22 o 
   0   8  14        0.18       -1.72     13.08 o 
   1   8  14       31.71       23.10     14.99 o 
   2   8  14       62.06       67.42     18.60 o 
   3   8  14       39.47        1.97     12.29 o 
   4   8  14       12.41       23.43     13.38 o 
   5   8  14       18.50       30.28     15.43 o 
   6   8  14       67.82       58.86     12.68 o 
   7   8  14       50.04       31.35     16.93 o 
  -6   9  14       27.09       39.73     13.19 o 
  -5   9  14        6.35        6.87     10.09 o 
  -4   9  14       14.01        1.77     10.38 o 
  -3   9  14      112.74      117.75     29.80 o 
  -2   9  14        0.09        6.53      8.45 o 
  -1   9  14       33.31       43.93     10.30 o 
   0   9  14        1.33       -1.50     12.94 o 
   1   9  14       34.56       26.68     16.03 o 
   2   9  14        0.04      -11.06     11.61 o 
   3   9  14      111.55      118.67     21.93 o 
   4   9  14       14.13        8.74     13.41 o 
   5   9  14        5.99        8.90     14.44 o 
   6   9  14       26.84        7.35     11.50 o 
  -5  10  14       55.84       65.40     15.01 o 
  -4  10  14        5.28        6.98     10.25 o 
  -3  10  14       22.84       43.87     12.35 o 
  -2  10  14       20.80       26.10     11.00 o 
  -1  10  14       48.00       36.04     18.57 o 
   0  10  14       23.42       28.97     16.88 o 
   1  10  14       48.30       70.23     22.69 o 
   2  10  14       20.38       14.91     17.28 o 
   3  10  14       22.39        6.91     14.69 o 
   4  10  14        5.20       22.28     15.89 o 
   5  10  14       54.92       18.21     16.66 o 
  -4  11  14       20.42       11.06     11.71 o 
  -3  11  14       27.79       26.28     12.58 o 
  -2  11  14       20.43       50.00     21.16 o 
  -1  11  14        6.80      -10.54     14.50 o 
   0  11  14        0.01       -1.69     16.74 o 
   1  11  14        7.37       12.78     17.48 o 
   2  11  14       20.35       18.38     18.27 o 
   3  11  14       27.76       34.73     19.80 o 
   4  11  14       19.74       53.47     19.77 o 
  -1  12  14        3.40       23.76     18.79 o 
   0  12  14       24.76        4.29     16.66 o 
   1  12  14        3.40        9.20     18.16 o 
   1   0  15        0.00       -3.56      8.51 o 
   2   0  15     1161.23     1081.02     25.13 o 
   3   0  15      184.49      188.74     12.83 o 
   4   0  15       53.88       50.71     14.07 o 
   5   0  15        0.43       -0.90     10.58 o 
   6   0  15       42.64       61.22     11.07 o 
   7   0  15        6.46       -4.51      9.60 o 
   8   0  15       36.30       57.79     16.51 o 
   9   0  15        7.58        1.82     13.97 o 
  -9   1  15        6.60       -2.68     13.48 o 
  -8   1  15       77.65      104.49     27.09 o 
  -7   1  15       92.97      100.91     16.29 o 
  -6   1  15       19.63       27.20     12.26 o 
  -5   1  15       56.35       45.16     10.29 o 
  -4   1  15      299.32      340.66     16.02 o 
  -3   1  15       84.77       85.73     10.67 o 
  -2   1  15      155.02      147.12     12.28 o 
  -1   1  15       15.57        9.72      6.00 o 
   0   1  15     3177.23     3121.76     46.63 o 
   1   1  15       16.03       14.54      8.86 o 
   2   1  15      155.73      153.57     12.91 o 
   3   1  15       83.23       75.76     10.46 o 
   4   1  15      299.33      276.52     19.03 o 
   5   1  15       57.44       60.63      7.95 o 
   6   1  15       19.63       19.99      9.81 o 
   7   1  15       91.26       85.24     12.14 o 
   8   1  15       77.88      127.30     16.14 o 
   9   1  15        6.69        3.33     15.84 o 
  -9   2  15       67.05       68.82     19.33 o 
  -8   2  15       53.17       67.61     15.18 o 
  -7   2  15       19.09       35.77     17.94 o 
  -6   2  15        2.08       11.08     11.49 o 
  -5   2  15       53.16       63.22     16.89 o 
  -4   2  15       36.46       24.64     22.90 o 
  -3   2  15      232.83      245.20     13.88 o 
  -2   2  15      458.90      438.52     14.93 o 
  -1   2  15       87.22       92.39     11.66 o 
   0   2  15        8.40        5.52      7.39 o 
   1   2  15       84.12       82.74      9.20 o 
   2   2  15      460.74      414.10     16.13 o 
   3   2  15      239.99      238.32     16.45 o 
   4   2  15       37.46       13.65     13.44 o 
   5   2  15       49.04       52.56      9.26 o 
   6   2  15        2.04        5.19      8.93 o 
   7   2  15       19.43       18.57     11.67 o 
   8   2  15       52.83       59.36     13.48 o 
   9   2  15       65.98       95.01     15.57 o 
  -9   3  15        4.09        9.20     21.27 o 
  -8   3  15        2.38        8.73     12.36 o 
  -7   3  15       47.67       46.07     13.18 o 
  -6   3  15        7.09       16.01     11.48 o 
  -5   3  15       47.52       38.52     12.27 o 
  -4   3  15       75.00       73.99     12.61 o 
  -3   3  15      153.78      156.85     11.34 o 
  -2   3  15      315.41      325.64     12.48 o 
  -1   3  15      427.62      418.30     16.47 o 
   0   3  15        5.68        6.70      7.26 o 
   1   3  15      432.81      419.47     15.54 o 
   2   3  15      318.42      316.85     13.84 o 
   3   3  15      151.52      170.22     13.07 o 
   4   3  15       76.61       76.23      7.11 o 
   5   3  15       49.20       45.36      7.00 o 
   6   3  15        7.22        3.94      9.87 o 
   7   3  15       45.28       51.31     11.73 o 
   8   3  15        2.57        3.93     15.32 o 
   9   3  15        4.11       12.07     11.55 o 
  -8   4  15        5.27        6.20     17.83 o 
  -7   4  15       54.55       64.20     19.80 o 
  -6   4  15        8.88       20.37     15.81 o 
  -5   4  15       26.77       25.31     16.00 o 
  -4   4  15       49.79       46.54      8.88 o 
  -3   4  15       63.24       48.74      8.64 o 
  -2   4  15       52.76       57.99      6.76 o 
  -1   4  15       38.78       23.64      5.62 o 
   0   4  15      119.62      145.42     16.21 o 
   1   4  15       37.10       33.33      7.04 o 
   2   4  15       49.47       58.19     10.14 o 
   3   4  15       64.36       63.44      7.08 o 
   4   4  15       51.16       55.31      6.17 o 
   5   4  15       25.01       21.20      5.51 o 
   6   4  15       10.02       12.66     10.24 o 
   7   4  15       54.57       61.45      6.89 o 
   8   4  15        4.76        9.28     19.31 o 
  -8   5  15        6.21       -2.32     15.97 o 
  -7   5  15        5.75       -3.44     14.53 o 
  -6   5  15       15.93       23.07     14.75 o 
  -5   5  15        4.38        4.06     13.75 o 
  -4   5  15       27.28       38.13      7.30 o 
  -3   5  15        4.15        6.31      5.81 o 
  -2   5  15       24.12       24.06      5.37 o 
  -1   5  15       63.25       66.38     11.39 o 
   0   5  15      136.81      133.31     11.61 o 
   2   5  15       24.50       -1.72     10.81 o 
   3   5  15        4.12        8.90     10.79 o 
   4   5  15       28.34       31.89     12.75 o 
   5   5  15        4.25       11.85     10.65 o 
   6   5  15       16.69        2.48     15.37 o 
   7   5  15        5.57       -6.33     15.89 o 
   8   5  15        7.07       -7.75     16.77 o 
  -8   6  15       11.53        8.24     14.44 o 
  -7   6  15       75.73       79.00      9.53 o 
  -6   6  15        0.42       -6.60      6.60 o 
  -5   6  15        9.29        5.08     12.01 o 
  -4   6  15       36.25       10.95     11.69 o 
  -3   6  15       22.24       16.11     11.14 o 
  -2   6  15       11.42       12.34     10.35 o 
  -1   6  15       63.56       48.33     11.03 o 
   0   6  15        1.15       -9.80      9.80 o 
   1   6  15       65.09       47.16     16.52 o 
   2   6  15       13.30        3.09     12.45 o 
   3   6  15       22.07       24.90     13.95 o 
   4   6  15       37.16       33.97     13.71 o 
   5   6  15       10.08        7.04     10.29 o 
   8   6  15       11.80       26.57     16.93 o 
  -7   7  15        7.44        8.94     11.04 o 
  -6   7  15        7.99       -7.89     10.10 o 
  -5   7  15        8.99        5.72      9.70 o 
  -4   7  15        5.07        1.44     12.82 o 
  -3   7  15       74.23      129.07     17.13 o 
  -2   7  15       22.65       17.30      8.57 o 
  -1   7  15       24.31       11.68      7.87 o 
   0   7  15       27.26       27.80     15.95 o 
   1   7  15       23.27       27.85     15.56 o 
   2   7  15       22.96       39.92     16.79 o 
   3   7  15       74.61       90.76     19.14 o 
   4   7  15        5.28       -1.97     11.41 o 
   5   7  15        8.36        6.55     11.61 o 
  -6   8  15       46.22       40.79     24.22 o 
  -5   8  15       53.96       73.14     14.27 o 
  -4   8  15        7.31       10.83      9.79 o 
  -3   8  15       26.45       37.02     11.00 o 
  -2   8  15      129.84      132.45     14.51 o 
  -1   8  15       10.79       11.30     15.65 o 
   0   8  15        0.27        1.23     12.51 o 
   1   8  15       12.04        4.15     13.49 o 
   2   8  15      128.55      133.36     22.99 o 
   3   8  15       25.96       11.74     13.11 o 
   4   8  15        7.36        2.24     12.53 o 
   5   8  15       53.87       60.81     18.21 o 
  -6   9  15       23.16       38.83     13.31 o 
  -5   9  15       14.82        8.89     11.68 o 
  -4   9  15       49.14       73.23     23.54 o 
  -3   9  15       22.52       14.51     10.79 o 
  -2   9  15       40.25       52.17     11.75 o 
  -1   9  15       26.84        0.19     15.10 o 
   0   9  15       69.86       64.41     20.45 o 
   1   9  15       26.02       38.88     17.42 o 
   2   9  15       40.39       51.91     18.65 o 
   3   9  15       23.51       21.74     16.36 o 
   4   9  15       48.59       68.46     19.61 o 
   5   9  15       14.84        0.00     14.28 o 
  -4  10  15       21.65       31.36     11.89 o 
  -3  10  15        3.52        7.98     10.09 o 
  -2  10  15       69.80       83.69     23.54 o 
  -1  10  15       15.76       27.01     16.85 o 
   0  10  15        7.86       -3.85     15.37 o 
   1  10  15       15.80        7.54     15.67 o 
   2  10  15       69.27       38.12     18.51 o 
   3  10  15        3.69        4.81     13.60 o 
   4  10  15       21.49       41.61     17.91 o 
  -3  11  15       19.80      -14.88     14.88 o 
  -2  11  15       10.86       17.20     19.55 o 
  -1  11  15        0.97       18.87     19.20 o 
   0  11  15       16.80       10.27     17.89 o 
   1  11  15        0.90        6.77     17.59 o 
   2  11  15       10.63       14.88     17.07 o 
   3  11  15       20.08       30.69     17.56 o 
   0   0  16      282.95      298.40     25.75 o 
   1   0  16      423.47      439.43     17.57 o 
   2   0  16       64.11       56.51     10.10 o 
   3   0  16      102.66       97.45     11.11 o 
   4   0  16      308.63      291.93     15.46 o 
   5   0  16       25.29       40.52     17.38 o 
   6   0  16        2.74       -1.27      9.36 o 
   7   0  16        0.27        9.05     12.49 o 
   8   0  16       43.38       32.68     14.92 o 
   9   0  16       65.93       67.86     16.72 o 
  -9   1  16        2.84       13.82     14.62 o 
  -8   1  16        3.40       25.74     26.24 o 
  -7   1  16       78.86       99.69     15.34 o 
  -6   1  16       42.41       22.66     12.59 o 
  -5   1  16       99.60      112.12     15.21 o 
  -4   1  16       10.39       13.74     10.33 o 
  -3   1  16      202.71      199.48     13.37 o 
  -2   1  16      366.68      393.06     16.71 o 
  -1   1  16      779.28      722.78     21.30 o 
   0   1  16       34.02       49.29     13.78 o 
   1   1  16      789.62      722.04     25.76 o 
   2   1  16      369.67      345.74     15.66 o 
   3   1  16      204.70      218.36     13.47 o 
   4   1  16       10.52        6.44      8.90 o 
   5   1  16       99.18       77.56     16.34 o 
   6   1  16       43.07       35.17     10.47 o 
   7   1  16       77.35       86.19     12.93 o 
   8   1  16        3.15      -11.76     11.76 o 
   9   1  16        2.98       -7.45     16.03 o 
  -8   2  16       57.84       72.70     16.07 o 
  -7   2  16       69.59       66.19     14.72 o 
  -6   2  16       25.18       29.75     12.47 o 
  -5   2  16       34.12       33.74     12.10 o 
  -4   2  16       31.24       40.19     12.40 o 
  -3   2  16       89.63       77.80     12.63 o 
  -2   2  16       51.58       65.61     19.13 o 
  -1   2  16       43.26       40.91      9.48 o 
   0   2  16      117.42      107.89     10.67 o 
   1   2  16       41.04       23.76      9.01 o 
   2   2  16       49.95       53.42      9.44 o 
   3   2  16       93.51       78.00     14.86 o 
   4   2  16       31.28       28.12      9.46 o 
   5   2  16       34.91       24.36      7.25 o 
   6   2  16       25.23       21.99     11.50 o 
   7   2  16       67.83       74.66     13.87 o 
   8   2  16       57.42       65.26     15.63 o 
  -8   3  16        7.66       17.18     20.07 o 
  -7   3  16        1.96       -1.10     12.24 o 
  -6   3  16        9.14        3.24     11.16 o 
  -5   3  16       94.46       92.96     20.12 o 
  -4   3  16      202.90      198.37     16.40 o 
  -3   3  16       91.12       88.34     12.86 o 
  -2   3  16       29.95       40.26      8.96 o 
  -1   3  16       99.55       91.48      9.67 o 
   0   3  16      771.05      753.46     15.41 o 
   1   3  16      103.67       98.62     13.66 o 
   2   3  16       29.27       32.63     10.06 o 
   3   3  16       89.86       78.82      9.34 o 
   4   3  16      200.28      192.74     10.15 o 
   5   3  16       95.54      101.88      9.83 o 
   6   3  16        8.51        8.07     10.24 o 
   7   3  16        1.82       -8.84     11.86 o 
   8   3  16        8.14       24.14     11.93 o 
  -8   4  16       20.06       36.48     20.45 o 
  -7   4  16       17.41       31.32     18.46 o 
  -6   4  16        6.01       16.68     16.85 o 
  -5   4  16        9.82       25.97     16.11 o 
  -4   4  16       30.95       11.99     14.64 o 
  -3   4  16        3.67       -4.18      8.89 o 
  -2   4  16       90.81       88.50      7.60 o 
  -1   4  16       11.40        8.59      8.05 o 
   0   4  16       47.63       42.83      8.70 o 
   1   4  16        9.98       17.50      8.13 o 
   2   4  16       91.67       97.90     16.04 o 
   3   4  16        4.36       11.52      6.10 o 
   4   4  16       31.37       38.22      6.84 o 
   5   4  16        8.52       12.33      5.55 o 
   6   4  16        5.59       14.60      6.27 o 
   7   4  16       16.85       28.00      8.39 o 
   8   4  16       19.15       58.84     21.63 o 
  -8   5  16        3.21        4.23     16.82 o 
  -7   5  16        1.44        9.75     14.94 o 
  -6   5  16        4.99       13.30     13.73 o 
  -5   5  16       13.93        6.98      7.94 o 
  -4   5  16       26.30       28.40      7.43 o 
  -3   5  16       46.15       61.92      7.43 o 
  -2   5  16       21.77       36.55      5.99 o 
  -1   5  16       46.75       54.11     11.37 o 
   2   5  16       22.89       29.22     13.30 o 
   3   5  16       49.48       17.75     12.62 o 
   4   5  16       26.87       31.54     13.49 o 
   5   5  16       13.39       32.44     12.81 o 
   6   5  16        4.61        2.48     14.23 o 
   7   5  16        1.61       19.99     17.91 o 
   8   5  16        3.16       10.73     18.13 o 
  -7   6  16       17.34        1.94     13.12 o 
  -6   6  16       36.62       51.55     17.48 o 
  -5   6  16        4.99        2.57     12.62 o 
  -4   6  16        2.61        0.22     10.79 o 
  -3   6  16       25.38       11.88     12.10 o 
  -2   6  16       79.68       96.69     14.83 o 
   0   6  16        7.76      -10.29     10.29 o 
   1   6  16       31.32       25.69     14.17 o 
   2   6  16       80.77       96.83     19.50 o 
   3   6  16       24.84       34.43     14.99 o 
   4   6  16        2.34        6.01     10.76 o 
   5   6  16        5.62       -0.14     11.39 o 
  -7   7  16        5.09        7.41     11.57 o 
  -6   7  16        0.45        7.43     11.09 o 
  -5   7  16       63.05       33.42     12.62 o 
  -4   7  16       33.08       40.00     22.79 o 
  -3   7  16       58.00       50.15     11.69 o 
  -2   7  16       20.92        1.16      7.73 o 
  -1   7  16       29.65       38.91     16.68 o 
   0   7  16       54.24       75.06     19.66 o 
   1   7  16       29.30        8.66     12.53 o 
   2   7  16       21.60       33.59     15.10 o 
   3   7  16       58.82       53.30     17.67 o 
   4   7  16       33.82       68.92     18.54 o 
   5   7  16       62.79       81.95     18.62 o 
  -6   8  16       59.12       71.43     15.78 o 
  -5   8  16       25.72       19.74     12.16 o 
  -4   8  16       20.13       20.32     11.22 o 
  -3   8  16       42.75       59.91     12.44 o 
  -2   8  16       54.79       81.10     22.53 o 
  -1   8  16       27.03       17.94     15.32 o 
   0   8  16        1.30        3.03     14.50 o 
   1   8  16       26.79       44.13     17.01 o 
   2   8  16       56.87       38.67     17.34 o 
   3   8  16       42.65       46.58     17.64 o 
   4   8  16       20.66       12.34     13.38 o 
   5   8  16       25.35       21.03     15.89 o 
  -5   9  16       32.43       41.64     13.66 o 
  -4   9  16       11.65       16.86     11.72 o 
  -3   9  16       19.46       34.69     11.31 o 
  -2   9  16       52.39       46.17     20.78 o 
  -1   9  16       27.64       25.18     16.93 o 
   0   9  16       10.73        2.84     14.72 o 
   1   9  16       29.16       59.28     20.18 o 
   2   9  16       52.82       26.60     16.22 o 
   3   9  16       19.07       36.43     17.83 o 
   4   9  16       11.59       25.23     17.42 o 
   5   9  16       33.22       42.52     18.27 o 
  -4  10  16       12.69        8.38     11.22 o 
  -3  10  16        3.24       -9.86     15.13 o 
  -2  10  16       12.41       -3.44     15.89 o 
  -1  10  16        2.81       35.93     19.74 o 
   0  10  16       29.19        0.76     15.97 o 
   1  10  16        2.99        8.46     16.63 o 
   2  10  16       12.41       24.22     17.72 o 
   3  10  16        3.49       29.74     16.49 o 
   4  10  16       13.15        6.47     16.44 o 
  -1  11  16        2.81       17.64     19.39 o 
   0  11  16       15.25       33.20     20.78 o 
   1  11  16        3.10      -14.25     14.25 o 
   1   0  17      150.34      182.33     15.77 o 
   2   0  17       27.47       21.56     12.33 o 
   3   0  17      119.30      132.51     19.21 o 
   4   0  17        0.58       -8.44      8.44 o 
   5   0  17        5.77       -6.57      9.43 o 
   6   0  17        6.15       21.05     13.20 o 
   7   0  17       52.16       58.46     14.68 o 
   8   0  17       56.55       63.99     16.02 o 
  -8   1  17        2.01       14.81     17.69 o 
  -7   1  17        0.84       12.09     13.62 o 
  -6   1  17       16.85        7.57     12.82 o 
  -5   1  17       49.03       65.67     14.56 o 
  -4   1  17       83.56       71.03     11.31 o 
  -3   1  17       50.09       70.75     20.66 o 
  -2   1  17       13.41       11.56      9.12 o 
  -1   1  17       21.40       34.62      9.31 o 
   0   1  17       24.75       26.17     14.64 o 
   1   1  17       19.55       20.86     11.15 o 
   2   1  17       15.03       23.11      9.20 o 
   3   1  17       50.70       44.70     10.35 o 
   4   1  17       83.78       81.13     16.59 o 
   5   1  17       49.04       71.59     11.21 o 
   6   1  17       16.48       16.86     10.31 o 
   7   1  17        1.02       -3.37     11.68 o 
   8   1  17        1.92        8.52     17.45 o 
  -8   2  17       19.02       19.50     21.68 o 
  -7   2  17       12.17       19.66     13.72 o 
  -6   2  17        3.27        0.81     12.34 o 
  -5   2  17       18.33       20.34     12.30 o 
  -4   2  17      166.90      179.84     17.11 o 
  -3   2  17       14.66        4.77     10.95 o 
  -2   2  17       58.66       61.71     12.49 o 
  -1   2  17       11.25       21.43     10.83 o 
   0   2  17       79.29       62.80     12.18 o 
   1   2  17       10.63        1.91     10.04 o 
   2   2  17       59.48       70.25     12.15 o 
   3   2  17       14.42       23.41      9.93 o 
   4   2  17      168.95      184.89     13.28 o 
   5   2  17       18.99       21.81      7.41 o 
   6   2  17        2.95        6.70     11.37 o 
   7   2  17       12.22       22.37     12.41 o 
   8   2  17       18.99       38.92     13.79 o 
  -8   3  17        1.12       25.12     21.52 o 
  -7   3  17        2.97       36.94     20.23 o 
  -6   3  17       42.53       24.13     12.97 o 
  -5   3  17       80.14       70.21     13.99 o 
  -4   3  17       14.96        1.99     11.01 o 
  -3   3  17       50.03       54.40     12.64 o 
  -2   3  17      129.44      145.21     20.40 o 
  -1   3  17       64.95       58.34     11.74 o 
   0   3  17       35.31       33.19      8.66 o 
   1   3  17       65.20       70.63      9.53 o 
   2   3  17      128.32      140.19     11.10 o 
   3   3  17       51.57       41.12     10.28 o 
   4   3  17       14.99       13.75      7.59 o 
   5   3  17       79.92       83.99      9.91 o 
   6   3  17       44.68       61.58     12.28 o 
   7   3  17        3.22       10.87     11.29 o 
   8   3  17        1.04       19.55     11.66 o 
  -8   4  17       22.37       17.15     19.44 o 
  -7   4  17       24.91       48.17     19.17 o 
  -6   4  17       57.18       63.49     19.36 o 
  -5   4  17       44.11       22.83     16.44 o 
  -4   4  17       21.72       36.23     15.46 o 
  -3   4  17      102.91      109.61     17.78 o 
  -2   4  17       20.15       35.47      8.68 o 
  -1   4  17       80.93       78.49     10.46 o 
   0   4  17       19.36       23.54     11.86 o 
   1   4  17       82.23       92.85     19.67 o 
   2   4  17       19.90       23.62      8.10 o 
   3   4  17      101.94       86.58     12.71 o 
   4   4  17       20.44       17.78      8.95 o 
   5   4  17       45.71       48.92      8.02 o 
   6   4  17       55.90       60.62      8.03 o 
   7   4  17       23.49       42.22     26.25 o 
   8   4  17       22.66       14.72     19.88 o 
  -7   5  17        0.44        4.34     15.62 o 
  -6   5  17       10.98       27.03     15.54 o 
  -5   5  17       48.95       47.59     10.82 o 
  -4   5  17       21.76       21.12     11.43 o 
  -3   5  17       81.15       80.06      7.94 o 
  -2   5  17       11.13       12.40     12.02 o 
  -1   5  17       79.88       96.91     10.29 o 
   2   5  17       11.41        0.33     12.62 o 
   3   5  17       81.19       81.89     18.35 o 
   4   5  17       21.68        1.01     10.95 o 
   5   5  17       48.95       51.17     14.91 o 
   7   5  17        0.44      -15.59     15.89 o 
  -7   6  17       23.43       25.37     17.72 o 
  -6   6  17       13.35       23.87     15.95 o 
  -5   6  17        7.87        7.04     12.94 o 
  -4   6  17       59.41       71.62     16.93 o 
  -3   6  17       42.24       50.68     14.09 o 
   0   6  17       60.81       86.34     20.37 o 
   1   6  17       43.52       36.97     16.30 o 
   2   6  17        7.57       -8.14     12.04 o 
   3   6  17       41.39       49.72     16.77 o 
   4   6  17       60.33       49.94     16.44 o 
   5   6  17        8.17       17.42     13.00 o 
  -6   7  17       40.16       21.29     12.89 o 
  -5   7  17        1.71        8.24     10.70 o 
  -4   7  17       19.63        4.13     10.42 o 
  -3   7  17       10.08        9.08     14.32 o 
  -2   7  17      197.76      193.49     28.37 o 
  -1   7  17        2.45       -6.55     13.02 o 
   0   7  17        4.41      -10.40     10.40 o 
   1   7  17        2.70        0.19     14.31 o 
   2   7  17      198.88      247.88     28.59 o 
   3   7  17       10.68        6.33     12.81 o 
   4   7  17       19.79       13.84     12.89 o 
   5   7  17        1.58        8.14     13.54 o 
  -5   8  17        7.16       15.37     12.21 o 
  -4   8  17       69.46       80.54     15.69 o 
  -3   8  17        3.23       -6.23     14.25 o 
  -2   8  17        6.80       -2.59     14.69 o 
  -1   8  17       11.70       19.85     16.60 o 
   0   8  17       37.15       45.68     19.44 o 
   1   8  17       11.52       16.88     15.54 o 
   2   8  17        6.98      -10.73     12.45 o 
   3   8  17        2.96       11.09     13.87 o 
   4   8  17       69.39      100.32     21.84 o 
   5   8  17        7.17        0.22     14.23 o 
  -4   9  17       22.84       52.73     21.46 o 
  -3   9  17        8.11       24.00     18.90 o 
  -2   9  17       34.58       33.64     20.29 o 
  -1   9  17       21.95       26.49     17.45 o 
   0   9  17        0.40        4.67     14.25 o 
   1   9  17       21.96       36.29     18.98 o 
   2   9  17       35.18       46.47     19.47 o 
   3   9  17        7.98      -11.85     11.85 o 
   4   9  17       23.29       10.73     16.14 o 
  -2  10  17        3.67        3.17     15.78 o 
  -1  10  17       13.28       15.92     18.05 o 
   0  10  17        4.33       18.68     18.70 o 
   1  10  17       12.78       28.70     18.84 o 
   2  10  17        3.90       -6.12     14.83 o 
   0   0  18        3.78       -9.34     14.58 o 
   1   0  18      215.90      184.50     17.08 o 
   2   0  18        4.68       -4.61      8.72 o 
   3   0  18       18.02        0.62     11.21 o 
   4   0  18       69.57       52.02     11.39 o 
   5   0  18       11.83        9.55      9.98 o 
   6   0  18        7.95        7.01     12.68 o 
   7   0  18       53.57       98.40     48.24 o 
   8   0  18       21.57       28.82     15.05 o 
  -8   1  18        2.91        5.63     14.11 o 
  -7   1  18        4.63      -12.61     13.00 o 
  -6   1  18       27.24       31.39     13.37 o 
  -5   1  18       56.70       67.25     23.57 o 
  -4   1  18       18.45       27.53     16.86 o 
  -3   1  18       23.23       12.84      9.40 o 
  -2   1  18       28.11       44.37     10.01 o 
  -1   1  18      183.89      186.53     16.80 o 
   0   1  18       59.98       68.61     13.40 o 
   1   1  18      182.70      199.94     28.48 o 
   2   1  18       28.25       24.31     11.75 o 
   3   1  18       23.90       34.00     14.37 o 
   4   1  18       18.08       36.65     10.32 o 
   5   1  18       58.21       70.32     11.80 o 
   6   1  18       28.05       42.93     11.34 o 
   7   1  18        4.66        0.98     13.24 o 
   8   1  18        3.07       -6.44     16.77 o 
  -7   2  18       32.25       58.57     16.16 o 
  -6   2  18       21.59       37.41     13.61 o 
  -5   2  18       19.07       22.48     12.58 o 
  -4   2  18       25.63       20.87     12.40 o 
  -3   2  18      141.15      158.37     16.32 o 
  -2   2  18        0.97       21.09     13.13 o 
  -1   2  18       88.38       83.96     20.73 o 
   0   2  18       54.94       59.43     12.87 o 
   1   2  18       88.70       98.74     13.90 o 
   2   2  18        1.12       -8.02     10.16 o 
   3   2  18      138.28      142.93     15.47 o 
   4   2  18       25.40       43.63     10.27 o 
   5   2  18       19.58       19.05     11.92 o 
   6   2  18       22.13       12.80     12.09 o 
   7   2  18       31.21       41.46     13.88 o 
  -7   3  18        5.39      -15.43     20.04 o 
  -6   3  18       11.28       22.04     18.60 o 
  -5   3  18       35.81       39.00     16.64 o 
  -4   3  18       20.91       13.24     11.97 o 
  -3   3  18       30.04        1.63     11.21 o 
  -2   3  18       12.65       -0.97     10.35 o 
  -1   3  18      129.15      143.71     15.07 o 
   0   3  18      114.90      127.71     14.43 o 
   1   3  18      128.43      123.47     14.15 o 
   2   3  18       12.89       14.23     13.54 o 
   3   3  18       29.24       48.74     15.05 o 
   4   3  18       21.19       34.65      9.70 o 
   5   3  18       35.72       43.82     12.02 o 
   6   3  18       11.10        5.26     11.96 o 
   7   3  18        5.55       31.08     12.28 o 
  -7   4  18        5.33       16.71     18.62 o 
  -6   4  18       32.75       30.12     18.76 o 
  -5   4  18        8.96       12.78     15.76 o 
  -4   4  18       81.65      105.10     19.47 o 
  -3   4  18       11.14       19.14     14.55 o 
  -2   4  18       28.24       47.81     15.35 o 
  -1   4  18       39.69       48.48     12.53 o 
   0   4  18       76.55       72.68     10.32 o 
   1   4  18       39.73       45.37      9.47 o 
   2   4  18       27.69       24.05      9.64 o 
   3   4  18       10.08        4.27      7.67 o 
   4   4  18       83.53       78.53      8.15 o 
   5   4  18        9.14        5.04      7.19 o 
   6   4  18       32.02       29.77      6.87 o 
   7   4  18        5.19       16.03     19.39 o 
  -7   5  18        0.66       -9.96      9.96 o 
  -6   5  18       20.04       -1.28     10.47 o 
  -5   5  18       10.48       -8.51      8.51 o 
  -4   5  18       20.59       26.80     10.37 o 
  -3   5  18        0.18        2.05      6.25 o 
  -2   5  18      196.85      205.19     10.91 o 
  -1   5  18        9.95       26.84      8.79 o 
   2   5  18      198.34      172.36     23.46 o 
   3   5  18        0.19        7.13     12.89 o 
   4   5  18       20.12       22.25     12.72 o 
   5   5  18       10.76       12.81     12.94 o 
  -6   6  18       25.72       -3.50     13.68 o 
  -5   6  18        0.39       24.96     14.36 o 
  -4   6  18       48.99       55.13     16.08 o 
   0   6  18       45.80       52.51     18.29 o 
   1   6  18       43.21       57.75     18.76 o 
   2   6  18        2.17      -10.98     10.98 o 
   3   6  18       29.60       28.21     15.51 o 
   4   6  18       49.33       36.97     15.95 o 
   5   6  18        0.46       -8.60     13.30 o 
  -5   7  18       63.50       73.00     15.20 o 
  -4   7  18       12.36       18.70     19.09 o 
  -3   7  18       17.39        4.53     16.93 o 
  -2   7  18       17.65       31.65     16.57 o 
  -1   7  18       90.47      111.85     23.48 o 
   0   7  18        4.35       29.03     17.28 o 
   1   7  18       92.82       44.73     18.98 o 
   2   7  18       17.98       16.08     16.00 o 
   3   7  18       16.98       37.08     16.38 o 
   4   7  18       12.32       31.13     16.00 o 
   5   7  18       64.88       62.31     18.81 o 
  -4   8  18        4.91      -14.06     14.06 o 
  -3   8  18       39.83       71.24     23.65 o 
  -2   8  18        4.70       -1.53     14.44 o 
  -1   8  18        3.73       -5.30     13.98 o 
   0   8  18        1.19        7.40     14.77 o 
   1   8  18        3.39       -0.38     15.18 o 
   2   8  18        4.45       -4.64     13.13 o 
   3   8  18       40.67       50.38     19.11 o 
   4   8  18        4.57       14.94     15.26 o 
  -3   9  18        2.94       18.38     19.00 o 
  -2   9  18       46.17       61.30     22.99 o 
  -1   9  18       43.36       39.46     19.80 o 
   0   9  18        6.63       -7.54     14.77 o 
   1   9  18       44.01       74.93     22.34 o 
   2   9  18       45.89       59.31     21.24 o 
   3   9  18        2.83       -3.39     14.85 o 
   1   0  19        8.92       17.86     11.55 o 
   2   0  19        5.63       16.36      9.98 o 
   3   0  19       37.00       66.84     11.37 o 
   4   0  19       57.20       78.73     14.27 o 
   5   0  19       38.15       84.14     20.25 o 
   6   0  19       51.83      105.34     41.98 o 
   7   0  19       26.40       71.41     16.47 o 
  -7   1  19        8.32       22.60     15.36 o 
  -6   1  19       15.86       23.59     14.21 o 
  -5   1  19       34.57       52.60     14.26 o 
  -4   1  19       48.78       71.26     14.15 o 
  -3   1  19       40.43       60.78     13.47 o 
  -2   1  19       40.45       50.24     13.08 o 
  -1   1  19       12.90       17.05     11.86 o 
   0   1  19       20.56        9.47     11.30 o 
   1   1  19       14.06        4.94     12.98 o 
   2   1  19       41.65       62.71     14.39 o 
   3   1  19       39.30       28.64     11.75 o 
   4   1  19       49.97       39.92     11.74 o 
   5   1  19       34.81       45.64     11.33 o 
   6   1  19       16.55        7.63     13.14 o 
   7   1  19        8.25       37.08     19.33 o 
  -7   2  19       21.33       39.79     15.35 o 
  -6   2  19       21.21       47.54     24.83 o 
  -5   2  19       75.28       87.28     15.53 o 
  -4   2  19       10.57       27.01     13.00 o 
  -3   2  19       52.95       57.04     13.75 o 
  -2   2  19       30.90       50.21     13.07 o 
  -1   2  19       42.82       26.76     12.13 o 
   0   2  19       98.07      111.32     14.91 o 
   1   2  19       42.00       35.07     18.51 o 
   2   2  19       30.67        8.82     11.26 o 
   3   2  19       52.70       45.18     17.50 o 
   4   2  19       11.79        9.85     11.10 o 
   5   2  19       75.58       70.29     13.86 o 
   6   2  19       20.23       11.41     12.59 o 
   7   2  19       21.91        9.47     13.10 o 
  -7   3  19       19.00       61.36     22.42 o 
  -6   3  19        1.33       29.87     20.18 o 
  -5   3  19       14.50       23.46     18.13 o 
  -4   3  19       12.85       21.35     12.33 o 
  -3   3  19       29.18       10.80     35.21 o 
  -2   3  19       77.73       86.13     13.75 o 
  -1   3  19       19.31       17.59     14.04 o 
   0   3  19        0.02       -0.99     10.48 o 
   1   3  19       20.21       28.29     14.77 o 
   2   3  19       79.42       87.90     17.37 o 
   3   3  19       28.92       16.27     14.47 o 
   4   3  19       12.74       18.30      9.29 o 
   5   3  19       15.14       29.97     11.76 o 
   6   3  19        1.64        6.41     11.53 o 
   7   3  19       19.20       25.23     11.97 o 
  -6   4  19        1.77       29.55     18.65 o 
  -5   4  19       41.91       69.41     18.84 o 
  -4   4  19        1.30        1.69     15.21 o 
  -3   4  19       24.40       25.75     15.84 o 
  -2   4  19       53.04       90.36     17.07 o 
  -1   4  19       44.36       69.41     15.86 o 
   0   4  19        0.89       15.76      9.27 o 
   1   4  19       44.32       60.54     14.05 o 
   2   4  19       55.01       87.74     23.93 o 
   3   4  19       23.78       20.24      7.16 o 
   4   4  19        1.42       -3.33      6.23 o 
   5   4  19       42.02       52.28      8.49 o 
   6   4  19        1.74        5.65      9.94 o 
  -6   5  19        6.36        2.40     17.82 o 
  -5   5  19       53.09       56.53     17.45 o 
  -4   5  19       34.12       31.43     13.20 o 
  -3   5  19       54.45       45.68     16.04 o 
  -2   5  19       23.91       30.12      7.81 o 
  -1   5  19       70.84       70.56     10.40 o 
   2   5  19       23.74       25.34     15.46 o 
   3   5  19       54.55       39.29     16.30 o 
   4   5  19       33.77       62.37     17.78 o 
  -5   6  19       11.64        7.40     13.90 o 
   0   6  19       14.52        2.43     13.63 o 
   1   6  19       31.37       36.43     18.13 o 
   2   6  19       30.06       13.90     14.20 o 
   3   6  19       57.87       45.63     18.16 o 
   4   6  19        8.30       19.25     14.94 o 
  -4   7  19       11.99       13.93     16.66 o 
  -3   7  19        2.74       -2.10     16.22 o 
  -2   7  19       48.46       53.85     22.09 o 
  -1   7  19       30.79       39.73     18.05 o 
   0   7  19        0.00       12.48     14.83 o 
   1   7  19       31.15       31.24     18.05 o 
   2   7  19       49.71       41.45     18.57 o 
   3   7  19        2.95        1.58     13.84 o 
   4   7  19       11.99       21.11     15.51 o 
  -3   8  19        3.48      -12.62     15.29 o 
  -2   8  19        5.35        8.71     17.09 o 
  -1   8  19        1.24      -14.69     14.69 o 
   0   8  19        3.47       -0.27     15.81 o 
   1   8  19        1.01        1.72     14.85 o 
   2   8  19        5.42       19.58     16.60 o 
   3   8  19        3.50       32.90     17.59 o 
  -1   9  19        7.54       -8.22     15.84 o 
   0   9  19       35.87       27.17     19.39 o 
   1   9  19        7.71      -12.23     15.62 o 
   0   0  20       10.90       18.81     16.96 o 
   1   0  20        5.75       -9.42     20.29 o 
   2   0  20       18.56       17.25     28.17 o 
   3   0  20       11.97       15.87     10.30 o 
   4   0  20        2.12        4.39     12.20 o 
   5   0  20      122.81       97.06     16.62 o 
   6   0  20        4.16       18.17     16.98 o 
  -6   1  20        6.90       19.31     21.05 o 
  -5   1  20        4.24       11.08     13.20 o 
  -4   1  20       20.87       43.06     14.54 o 
  -3   1  20       86.69       69.46     16.12 o 
  -2   1  20       10.38       27.13     12.30 o 
  -1   1  20       28.28       25.79     12.53 o 
   0   1  20       13.29        4.40     11.33 o 
   1   1  20       29.41       23.53     12.72 o 
   2   1  20        9.91        4.84     11.68 o 
   3   1  20       88.18       77.16     14.61 o 
   4   1  20       22.23       22.76     14.81 o 
   5   1  20        4.65       -2.11     10.49 o 
   6   1  20        6.66       20.21     12.07 o 
  -6   2  20       21.56       40.82     19.46 o 
  -5   2  20        5.87       16.30     25.98 o 
  -4   2  20       54.39       64.63     14.96 o 
  -3   2  20        6.74       32.01     14.91 o 
  -2   2  20      156.25      167.31     17.16 o 
  -1   2  20        0.81        4.17     11.44 o 
   0   2  20        0.20       11.58     20.60 o 
   1   2  20        0.96        0.45     11.42 o 
   2   2  20      158.10      210.60     18.20 o 
   3   2  20        7.26       16.57     20.04 o 
   4   2  20       54.04       68.14     13.92 o 
   5   2  20        5.73       15.14     12.35 o 
   6   2  20       22.17       29.68     13.86 o 
  -6   3  20       19.86       49.61     21.52 o 
  -5   3  20       14.06       10.73     19.44 o 
  -4   3  20       30.66       42.05     18.95 o 
  -3   3  20        3.23       -3.17     15.15 o 
  -2   3  20       10.69       25.29     16.68 o 
  -1   3  20       54.33       81.51     18.27 o 
   0   3  20       73.82       67.20     17.69 o 
   1   3  20       54.53       65.73     16.79 o 
   2   3  20       10.58        7.89     14.06 o 
   3   3  20        3.04        8.30     14.39 o 
   4   3  20       31.04       39.10     10.90 o 
   5   3  20       14.13       14.20     14.44 o 
   6   3  20       19.35       13.45     11.79 o 
  -6   4  20       27.03       52.54     20.51 o 
  -5   4  20       19.29       23.92     17.91 o 
  -4   4  20        8.21        1.53     15.54 o 
  -3   4  20       59.42       38.15     16.93 o 
  -2   4  20       41.28       55.70     16.19 o 
  -1   4  20       14.75       21.57     14.61 o 
   0   4  20        0.00       -6.77     12.21 o 
   1   4  20       15.07       27.11     13.11 o 
   2   4  20       40.62       41.12     13.38 o 
   3   4  20       59.35       66.56      8.44 o 
   4   4  20        8.27        9.45      6.81 o 
   5   4  20       19.90       33.86      7.90 o 
   6   4  20       26.69       52.40      9.45 o 
  -5   5  20       10.62        7.59     14.17 o 
  -4   5  20        2.63       18.92     13.24 o 
  -3   5  20       70.68       92.39     10.37 o 
  -2   5  20        8.26        9.65      7.59 o 
  -1   5  20       89.36      118.54     11.33 o 
   2   5  20        8.54       -9.04     12.01 o 
   3   5  20       70.09       94.15     21.68 o 
   4   5  20        2.70        3.96     13.76 o 
   0   6  20        0.23       -3.71     13.71 o 
   1   6  20       36.29       53.00     19.66 o 
   2   6  20        7.11        2.57     14.61 o 
   3   6  20       30.54       44.97     18.95 o 
   4   6  20        4.67       14.99     14.64 o 
  -3   7  20        9.26        0.00     17.86 o 
  -2   7  20        1.08       -2.13     16.71 o 
  -1   7  20       35.28       57.40     21.49 o 
   0   7  20       36.09       52.54     21.41 o 
   1   7  20       35.75       33.97     18.19 o 
   2   7  20        1.05      -12.97     12.97 o 
   3   7  20        9.19       22.58     16.49 o 
  -2   8  20        3.32       17.20     18.84 o 
  -1   8  20       10.40       11.09     17.86 o 
   0   8  20       16.90       17.12     18.35 o 
   1   8  20       10.39       17.99     18.76 o 
   2   8  20        3.25       11.58     16.68 o 
   1   0  21       21.55       33.98     12.98 o 
   2   0  21       33.60       46.08     13.97 o 
   3   0  21        4.30        8.74     12.51 o 
   4   0  21       47.04       70.33     16.07 o 
   5   0  21       12.53       15.04     14.06 o 
   6   0  21       27.20       28.84     15.21 o 
  -6   1  21       39.73       66.15     17.10 o 
  -5   1  21       11.43       23.38     14.68 o 
  -4   1  21        8.53        6.13     13.24 o 
  -3   1  21       57.78       75.16     15.75 o 
  -2   1  21       20.79       26.87     13.12 o 
  -1   1  21        9.27       34.74     13.39 o 
   0   1  21        0.32       14.99     12.08 o 
   1   1  21        8.58       20.45     12.49 o 
   2   1  21       20.58       13.23     12.64 o 
   3   1  21       57.85       55.47     14.69 o 
   4   1  21        8.10       18.44     11.17 o 
   5   1  21       11.83       25.31     12.22 o 
   6   1  21       39.53       75.86     21.90 o 
  -5   2  21       56.17       72.91     21.54 o 
  -4   2  21       11.65       18.83     13.65 o 
  -3   2  21        4.21      -11.56     11.56 o 
  -2   2  21        2.83        7.45     12.37 o 
  -1   2  21       81.00       69.89     18.24 o 
   0   2  21       26.53       22.82     12.60 o 
   1   2  21       82.57      119.23     15.93 o 
   2   2  21        2.71       24.25     12.84 o 
   3   2  21        4.72       15.32     16.00 o 
   4   2  21       11.44       23.95     18.21 o 
   5   2  21       56.48       71.92     14.87 o 
  -5   3  21        2.07      -16.79     16.79 o 
  -4   3  21       43.65       54.97     20.78 o 
  -3   3  21      121.85      193.27     25.31 o 
  -2   3  21       19.73       37.85     16.98 o 
  -1   3  21       34.06       70.07     18.49 o 
   0   3  21       78.02       74.35     18.27 o 
   1   3  21       35.46       34.08     16.25 o 
   2   3  21       19.33       -2.32     14.83 o 
   3   3  21      122.01      142.81     20.73 o 
   4   3  21       43.50       35.95     11.77 o 
   5   3  21        2.26        1.06     14.83 o 
  -5   4  21       47.79       57.15     19.88 o 
  -4   4  21        1.45        0.90     16.08 o 
  -3   4  21       14.81        9.61     16.27 o 
  -2   4  21      115.22      139.34     20.23 o 
  -1   4  21       69.43       97.86     17.67 o 
   0   4  21        0.77        4.31     13.22 o 
   1   4  21       69.07       92.84     16.44 o 
   2   4  21      114.36      143.88     17.01 o 
   3   4  21       15.13       11.20      9.70 o 
   4   4  21        1.33       10.45      9.20 o 
   5   4  21       47.24       49.56     11.11 o 
  -4   5  21       47.52       47.35     14.75 o 
  -3   5  21       23.57       35.31     12.94 o 
  -2   5  21        1.29       -2.87      7.25 o 
  -1   5  21        3.03       10.79      8.46 o 
   2   5  21        1.30        4.97     14.94 o 
   3   5  21       23.15       24.19     16.44 o 
   4   5  21       47.34       47.13     17.23 o 
   0   6  21        5.03      -12.31     15.05 o 
   1   6  21        7.94       -1.01     14.94 o 
   2   6  21       32.06       47.24     19.06 o 
   3   6  21        3.78       16.79     16.03 o 
  -2   7  21        0.37      -11.50     13.90 o 
  -1   7  21       22.12       21.46     17.91 o 
   0   7  21        0.04       18.46     15.95 o 
   1   7  21       22.36       15.10     15.86 o 
   2   7  21        0.32       -9.01     15.13 o 
   0   0  22       10.43       17.37     18.65 o 
   1   0  22        2.50        6.37     21.03 o 
   2   0  22       12.27       -0.29     12.69 o 
   3   0  22        0.01       23.63     15.73 o 
   4   0  22       40.02       13.13     14.69 o 
   5   0  22        9.65       22.15     15.14 o 
  -5   1  22       16.98       40.02     16.22 o 
  -4   1  22       15.37       24.69     14.63 o 
  -3   1  22        7.19        1.37     13.86 o 
  -2   1  22        9.12       26.58     14.31 o 
  -1   1  22        2.71      -12.19     12.19 o 
   0   1  22        1.48       17.51     13.29 o 
   1   1  22        3.13       13.51     18.87 o 
   2   1  22        9.32       -3.96     24.40 o 
   3   1  22        6.92       23.43     14.34 o 
   4   1  22       14.86       23.33     14.26 o 
   5   1  22       16.35       40.82     15.47 o 
  -4   2  22        9.34       11.59     21.37 o 
  -3   2  22       12.51       31.63     14.60 o 
  -2   2  22       28.73       35.90     21.48 o 
  -1   2  22        3.18        1.66     12.41 o 
   0   2  22        7.98        9.31     19.10 o 
   1   2  22        3.31       -5.08     12.29 o 
   2   2  22       28.26       39.76     19.14 o 
   3   2  22       12.77       50.84     19.47 o 
   4   2  22        9.79        4.94     17.23 o 
  -4   3  22       22.27       47.59     20.56 o 
  -3   3  22       23.60       -4.70     16.88 o 
  -2   3  22       24.45       24.17     17.42 o 
  -1   3  22        9.84       -7.67     16.11 o 
   0   3  22        6.88       33.80     17.28 o 
   1   3  22        9.05       16.98     16.14 o 
   2   3  22       24.38       43.06     16.82 o 
   3   3  22       24.07       61.77     17.53 o 
   4   3  22       22.36       29.93     16.33 o 
  -3   4  22       18.24       25.56     17.39 o 
  -2   4  22       56.12       51.47     17.56 o 
  -1   4  22        7.22        0.98     14.36 o 
   0   4  22       38.88       46.80     16.22 o 
   1   4  22        7.64        9.78     14.12 o 
   2   4  22       56.87       69.49     15.37 o 
   3   4  22       18.01       30.60     10.26 o 
  -3   5  22       15.91       27.17     12.07 o 
  -2   5  22       44.30       60.26     11.39 o 
   2   5  22       43.80       31.65     19.09 o 
   3   5  22       16.23       32.28     18.21 o 
   0   6  22       10.11      -13.13     15.97 o 
   1   6  22       38.67        5.82     15.51 o 
   1   0  23        2.08       18.81     13.99 o 
   2   0  23        1.72       -8.15     13.16 o 
   3   0  23        1.62        0.69     14.35 o 
  -3   1  23       20.06       25.67     15.23 o 
  -2   1  23       17.27       26.02     16.49 o 
  -1   1  23        0.31       -7.98     12.86 o 
   0   1  23        6.66      -12.31     12.31 o 
   1   1  23        0.17        2.54     13.74 o 
   2   1  23       16.64       50.81     15.43 o 
   3   1  23       19.61       14.10     17.50 o 
  -3   2  23       22.48       26.20     15.00 o 
  -2   2  23        2.04        9.81     14.44 o 
  -1   2  23        3.75       13.57     13.66 o 
   0   2  23        1.08        3.63     13.39 o 
   1   2  23        3.53       17.23     17.99 o 
   2   2  23        1.97      -16.33     16.33 o 
   3   2  23       22.01       20.40     18.05 o 
  -3   3  23        1.86       26.16     19.20 o 
  -2   3  23       33.73       19.85     19.55 o 
  -1   3  23        2.54        1.06     17.56 o 
   0   3  23        4.18       10.76     17.20 o 
   1   3  23        2.41        9.72     15.89 o 
   2   3  23       33.71       50.43     17.12 o 
   3   3  23        1.99       -9.67     15.65 o 
  -2   4  23        4.81       -4.97     15.92 o 
  -1   4  23       24.67       20.23     15.46 o 
   0   4  23        1.09        9.07     14.14 o 
   1   4  23       25.07       26.24     14.66 o 
   2   4  23        5.02        5.41     13.02 o 
   0   0  24       21.86       17.64     21.68 o 
   1   0  24       10.52       16.47     15.40 o 
  -1   1  24       12.91        2.75     14.03 o 
   0   1  24        1.19       10.54     14.81 o 
   1   1  24       12.46       18.96     15.58 o 
   0   2  24        2.15        0.87     19.25 o 
                                                 
